# Supplementary material for: 4-Bromo-N-(3,4,5-trimethoxy­benzyl­idene)aniline
Source: Acta Crystallogr Sect E Struct Rep Online. 2009 Jan 31;65(Pt 2):o436. doi: 10.1107/S1600536809003432 (PMC2968382; doi:10.1107/S1600536809003432)
Supplement: Supplementary file 1 [file e-65-0o436-sup1.cif]

##############################################################################
###                                                                        ###
###        Electronic paper (Acta Crystallographica Section E)             ###
###                                                                        ###
##############################################################################
#                                                                            #
# This CIF contains the data in a paper accepted for publication in Acta     #
# Crystallographica Section E. It conforms to the requirements of Notes      #
# for Authors for Section E, and has been peer reviewed under the auspices   #
# of the IUCr Commission on Journals.                                        #
#                                                                            #
# Full details of the Crystallographic Information File format               #
# are given in the paper "The Crystallographic Information File (CIF):       #
# a New Standard Archive File for Crystallography" by S. R. Hall, F. H.      #
# Allen and I. D. Brown [Acta Cryst. (1991), A47, 655-685].                  #
#                                                                            #
# The current version of the core CIF dictionary is obtainable from          #
# ftp://ftp.iucr.org/pub/cif_core.dic. The current version number is 2.4.    #
#                                                                            #
# Software is freely available for graphical display of the structure(s) in  #
# this CIF.  For information consult the CIF home page http://www.iucr.org/  #
# cif/home.html                                                              #
#                                                                            #
# This file may be used for bona fide research purposes within the           #
# scientific community so long as proper attribution is given to the journal # 
# article from which it was obtained.                                        #
#                                                                            #
##############################################################################
                                             
data_I
_audit_creation_method     SHELXL-97
_chemical_name_systematic
;
4-Bromo-<i>N</i>-(3,4,5-trimethoxybenzylidene)aniline
;
_chemical_name_common     ?
_chemical_formula_moiety     'C16 H16 Br N O3'
_chemical_formula_sum     'C16 H16 Br N O3'
_chemical_formula_iupac     'C16 H16 Br N O3'
_chemical_formula_weight     350.21
_chemical_melting_point     ?
_symmetry_cell_setting     'monoclinic'
_symmetry_space_group_name_H-M     'P 21'
_symmetry_space_group_name_Hall     'P 2yb'
loop_
    _symmetry_equiv_pos_as_xyz
    'x, y, z'
    '-x, y+1/2, -z'
_cell_length_a     7.1951(4)
_cell_length_b     8.3722(5)
_cell_length_c     13.2882(8)
_cell_angle_alpha     90.00
_cell_angle_beta     104.413(3)
_cell_angle_gamma     90.00
_cell_volume     775.27(8)
_cell_formula_units_Z     2
_cell_measurement_reflns_used     9957
_cell_measurement_theta_min     2.923
_cell_measurement_theta_max     28.975
_cell_measurement_temperature     296(2)
_exptl_crystal_description     'block'
_exptl_crystal_colour     colourless
_exptl_crystal_size_max     0.40
_exptl_crystal_size_mid     0.30
_exptl_crystal_size_min     0.15
_exptl_crystal_density_diffrn     1.500
_exptl_crystal_density_meas     ?
_exptl_crystal_density_method     'not measured'
_exptl_crystal_F_000     356
_exptl_absorpt_coefficient_mu     2.660
_exptl_absorpt_correction_type     'multi-scan'
_exptl_absorpt_process_details     '(<i>SADABS</i>; Bruker, 2006)'
_exptl_absorpt_correction_T_min     0.403
_exptl_absorpt_correction_T_max     0.671
_exptl_special_details
;
;
_diffrn_ambient_temperature     296(2)
_diffrn_radiation_type     MoK\a
_diffrn_radiation_wavelength     0.71073
_diffrn_radiation_source     'fine-focus sealed tube'
_diffrn_radiation_monochromator     graphite
_diffrn_measurement_device_type     'Bruker APEXII CCD'
_diffrn_measurement_method     \w
_diffrn_detector_area_resol_mean     ?
_diffrn_reflns_number     18229
_diffrn_reflns_av_R_equivalents     0.0229
_diffrn_reflns_av_sigmaI/netI     0.0284
_diffrn_reflns_theta_min     2.90
_diffrn_reflns_theta_max     28.00
_diffrn_reflns_theta_full     28.00
_diffrn_measured_fraction_theta_max     0.994
_diffrn_measured_fraction_theta_full     0.994
_diffrn_reflns_limit_h_min     -9
_diffrn_reflns_limit_h_max     9
_diffrn_reflns_limit_k_min     -10
_diffrn_reflns_limit_k_max     10
_diffrn_reflns_limit_l_min     -17
_diffrn_reflns_limit_l_max     17
_diffrn_standards_number     0
_diffrn_standards_interval_count     .
_diffrn_standards_interval_time     .
_diffrn_standards_decay_%     ?
_refine_special_details
;
Refinement of <i>F</i>^2^ against ALL reflections. The weighted <i>R</i>-factor
<i>wR</i> and goodness of fit <i>S</i> are based on <i>F</i>^2^, conventional
<i>R</i>-factors <i>R</i> are based on <i>F</i>, with <i>F</i> set to zero for
negative <i>F</i>^2^. The threshold expression of <i>F</i>^2^ >
\s(<i>F</i>^2^) is used only for calculating <i>R</i>-factors(gt) <i>etc</i>.
and is not relevant to the choice of reflections for refinement.
<i>R</i>-factors based on <i>F</i>^2^ are statistically about twice as large
as those based on <i>F</i>, and <i>R</i>- factors based on ALL data will be
even larger.
;
_reflns_number_total     3497
_reflns_number_gt     3064
_reflns_threshold_expression     I>2\s(I)
_refine_ls_structure_factor_coef     Fsqd
_refine_ls_matrix_type     full
_refine_ls_R_factor_all     0.0304
_refine_ls_R_factor_gt     0.0246
_refine_ls_wR_factor_gt     0.0630
_refine_ls_wR_factor_ref     0.0650
_refine_ls_goodness_of_fit_ref     1.092
_refine_ls_restrained_S_all     1.092
_refine_ls_number_reflns     3497
_refine_ls_number_parameters     193
_refine_ls_number_restraints     1
_refine_ls_hydrogen_treatment     constr
_refine_ls_weighting_scheme     calc
_refine_ls_weighting_details
              'w=1/[\s^2^(Fo^2^)+(0.0339P)^2^+0.0173P] where P=(Fo^2^+2Fc^2^)/3'
_atom_sites_solution_hydrogens     geom
_atom_sites_solution_primary     direct
_atom_sites_solution_secondary     difmap
_refine_ls_shift/su_max     0.002
_refine_ls_shift/su_mean     0.000
_refine_diff_density_max     0.304
_refine_diff_density_min     -0.530
_refine_ls_extinction_method     none
_refine_ls_extinction_coef     ?
_refine_ls_abs_structure_details     'Flack (1983), 1511 Friedel pairs'
_refine_ls_abs_structure_Flack     0.012(6)
loop_
    _atom_type_symbol
    _atom_type_description
    _atom_type_scat_dispersion_real
    _atom_type_scat_dispersion_imag
    _atom_type_scat_source
    'C' 'C' 0.0033 0.0016
                         'International Tables Vol C Tables 4.2.6.8 and 6.1.1.4'
    'H' 'H' 0.0000 0.0000
                         'International Tables Vol C Tables 4.2.6.8 and 6.1.1.4'
    'N' 'N' 0.0061 0.0033
                         'International Tables Vol C Tables 4.2.6.8 and 6.1.1.4'
    'O' 'O' 0.0106 0.0060
                         'International Tables Vol C Tables 4.2.6.8 and 6.1.1.4'
    'Br' 'Br' -0.2901 2.4595
                         'International Tables Vol C Tables 4.2.6.8 and 6.1.1.4'
_computing_data_collection     'APEX2 (Bruker, 2008)'
_computing_cell_refinement     'SAINT (Bruker, 2008)'
_computing_data_reduction     'SAINT (Bruker, 2008)'
_computing_structure_solution     'SHELXS97 (Sheldrick, 2008)'
_computing_structure_refinement     'SHELXL97 (Sheldrick, 2008)'
_computing_molecular_graphics     'ORTEP-3 (Farrugia, 1997)'
_computing_publication_material
                            'SHELXL97 (Sheldrick, 2008) and PLATON (Spek, 2003)'
loop_
    _atom_site_type_symbol
    _atom_site_label
    _atom_site_fract_x
    _atom_site_fract_y
    _atom_site_fract_z
    _atom_site_U_iso_or_equiv
    _atom_site_adp_type
    _atom_site_calc_flag
    _atom_site_refinement_flags
    _atom_site_occupancy
    _atom_site_disorder_assembly
    _atom_site_disorder_group
    Br Br1 0.99402(3) 0.96811(5) 0.988948(16) 0.06694(9) Uani d . 1 . .
    O O1 -0.26888(18) 0.4772(2) 0.36904(9) 0.0522(3) Uani d . 1 . .
    O O2 -0.46171(19) 0.29368(19) 0.46988(11) 0.0498(3) Uani d . 1 . .
    O O3 -0.3668(2) 0.2687(2) 0.67538(12) 0.0600(4) Uani d . 1 . .
    N N1 0.2656(2) 0.6014(2) 0.79047(14) 0.0502(4) Uani d . 1 . .
    C C1 0.7715(3) 0.8470(2) 0.92769(15) 0.0450(4) Uani d . 1 . .
    C C2 0.6245(3) 0.8386(3) 0.97682(18) 0.0595(6) Uani d . 1 . .
    H H2 0.6355 0.8891 1.0404 0.071 Uiso calc R 1 . .
    C C3 0.4614(4) 0.7546(3) 0.9308(2) 0.0604(6) Uani d . 1 . .
    H H3 0.3634 0.7458 0.9648 0.072 Uiso calc R 1 . .
    C C4 0.4402(3) 0.6827(2) 0.83465(15) 0.0436(4) Uani d . 1 . .
    C C5 0.5939(3) 0.6886(3) 0.78856(16) 0.0478(5) Uani d . 1 . .
    H H5 0.5850 0.6368 0.7256 0.057 Uiso calc R 1 . .
    C C6 0.7594(3) 0.7705(3) 0.83532(17) 0.0498(5) Uani d . 1 . .
    H H6 0.8618 0.7736 0.8043 0.060 Uiso calc R 1 . .
    C C7 0.2013(3) 0.6071(2) 0.69260(16) 0.0427(4) Uani d . 1 . .
    H H7 0.2700 0.6651 0.6542 0.051 Uiso calc R 1 . .
    C C8 0.0246(3) 0.5272(2) 0.63686(16) 0.0411(4) Uani d . 1 . .
    C C9 -0.0833(3) 0.4364(2) 0.69019(15) 0.0432(5) Uani d . 1 . .
    H H9 -0.0454 0.4266 0.7621 0.052 Uiso calc R 1 . .
    C C10 -0.2484(3) 0.3611(2) 0.63335(16) 0.0430(4) Uani d . 1 . .
    C C11 -0.3059(3) 0.3758(2) 0.52599(16) 0.0411(4) Uani d . 1 . .
    C C12 -0.1991(2) 0.4695(3) 0.47377(12) 0.0403(3) Uani d . 1 . .
    C C13 -0.0336(3) 0.5450(2) 0.53043(16) 0.0417(4) Uani d . 1 . .
    H H13 0.0381 0.6078 0.4963 0.050 Uiso calc R 1 . .
    C C14 -0.1666(4) 0.5679(4) 0.3108(2) 0.0785(8) Uani d . 1 . .
    H H14A -0.1641 0.6779 0.3316 0.118 Uiso calc R 1 . .
    H H14B -0.2287 0.5591 0.2382 0.118 Uiso calc R 1 . .
    H H14C -0.0377 0.5284 0.3232 0.118 Uiso calc R 1 . .
    C C15 -0.6378(3) 0.3769(4) 0.4588(2) 0.0673(7) Uani d . 1 . .
    H H15A -0.6588 0.3972 0.5262 0.101 Uiso calc R 1 . .
    H H15B -0.7412 0.3133 0.4189 0.101 Uiso calc R 1 . .
    H H15C -0.6324 0.4765 0.4238 0.101 Uiso calc R 1 . .
    C C16 -0.3111(5) 0.2366(4) 0.7828(2) 0.0761(8) Uani d . 1 . .
    H H16A -0.1813 0.1983 0.8010 0.114 Uiso calc R 1 . .
    H H16B -0.3944 0.1569 0.7997 0.114 Uiso calc R 1 . .
    H H16C -0.3198 0.3327 0.8208 0.114 Uiso calc R 1 . .
loop_
    _atom_site_aniso_label
    _atom_site_aniso_U_11
    _atom_site_aniso_U_22
    _atom_site_aniso_U_33
    _atom_site_aniso_U_12
    _atom_site_aniso_U_13
    _atom_site_aniso_U_23
    Br1 0.05738(13) 0.06441(15) 0.06520(14) -0.01188(12) -0.01083(9)
                                                                    -0.00513(15)
    O1 0.0556(7) 0.0567(8) 0.0431(6) -0.0113(9) 0.0100(5) -0.0013(9)
    O2 0.0463(7) 0.0467(8) 0.0547(8) -0.0096(7) 0.0092(6) -0.0106(7)
    O3 0.0588(9) 0.0704(10) 0.0506(9) -0.0236(7) 0.0135(7) 0.0033(7)
    N1 0.0478(9) 0.0533(10) 0.0498(11) -0.0107(8) 0.0126(8) -0.0056(8)
    C1 0.0423(9) 0.0395(11) 0.0456(11) -0.0019(8) -0.0036(8) -0.0007(8)
    C2 0.0630(13) 0.0664(15) 0.0468(12) -0.0018(11) 0.0094(10) -0.0168(10)
    C3 0.0582(13) 0.0769(18) 0.0500(14) -0.0086(11) 0.0208(11) -0.0114(10)
    C4 0.0425(9) 0.0441(12) 0.0418(10) -0.0030(9) 0.0060(8) -0.0009(8)
    C5 0.0463(10) 0.0538(14) 0.0400(11) -0.0014(10) 0.0044(8) -0.0099(9)
    C6 0.0408(10) 0.0595(14) 0.0466(12) -0.0002(9) 0.0060(9) -0.0020(10)
    C7 0.0376(9) 0.0393(10) 0.0504(12) -0.0019(8) 0.0095(8) -0.0013(8)
    C8 0.0355(9) 0.0337(9) 0.0524(11) 0.0014(7) 0.0076(8) -0.0044(7)
    C9 0.0418(9) 0.0433(13) 0.0442(9) -0.0024(7) 0.0101(7) -0.0026(7)
    C10 0.0434(10) 0.0377(11) 0.0497(11) -0.0038(8) 0.0148(8) -0.0041(8)
    C11 0.0378(9) 0.0345(10) 0.0503(11) -0.0006(8) 0.0097(8) -0.0080(8)
    C12 0.0412(8) 0.0356(8) 0.0449(8) 0.0025(11) 0.0122(6) -0.0028(11)
    C13 0.0397(9) 0.0371(10) 0.0502(11) -0.0020(7) 0.0148(8) -0.0011(8)
    C14 0.0817(17) 0.102(2) 0.0505(14) -0.0239(16) 0.0142(13) 0.0169(14)
    C15 0.0429(11) 0.0708(17) 0.0828(18) -0.0044(12) 0.0056(11) -0.0027(13)
    C16 0.0790(17) 0.086(2) 0.0611(18) -0.0228(16) 0.0134(15) 0.0180(13)
_geom_special_details
;
All e.s.d.'s (except the e.s.d. in the dihedral angle between two l.s. planes)
are estimated using the full covariance matrix. The cell e.s.d.'s are taken
into account individually in the estimation of e.s.d.'s in distances, angles
and torsion angles; correlations between e.s.d.'s in cell parameters are only
used when they are defined by crystal symmetry. An approximate (isotropic)
treatment of cell e.s.d.'s is used for estimating e.s.d.'s involving l.s.
planes.
;
loop_
    _geom_bond_atom_site_label_1
    _geom_bond_atom_site_label_2
    _geom_bond_site_symmetry_2
    _geom_bond_distance
    _geom_bond_publ_flag
    Br1 C1 . 1.8992(19) ?
    O1 C12 . 1.358(2) ?
    O1 C14 . 1.414(3) ?
    O2 C11 . 1.367(2) ?
    O2 C15 . 1.421(3) ?
    O3 C16 . 1.409(3) ?
    O3 C10 . 1.368(2) ?
    C1 C2 . 1.376(3) ?
    C1 C6 . 1.368(3) ?
    C2 H2 . 0.9300 ?
    C3 C2 . 1.375(3) ?
    C3 H3 . 0.9300 ?
    C4 N1 . 1.421(2) ?
    C4 C3 . 1.386(3) ?
    C4 C5 . 1.392(3) ?
    C5 C6 . 1.380(3) ?
    C5 H5 . 0.9300 ?
    C6 H6 . 0.9300 ?
    C7 N1 . 1.268(3) ?
    C7 C8 . 1.464(3) ?
    C7 H7 . 0.9300 ?
    C8 C9 . 1.399(3) ?
    C8 C13 . 1.379(3) ?
    C9 H9 . 0.9300 ?
    C10 C9 . 1.390(3) ?
    C11 C10 . 1.388(3) ?
    C12 C13 . 1.392(3) ?
    C12 C11 . 1.397(3) ?
    C13 H13 . 0.9300 ?
    C14 H14A . 0.9600 ?
    C14 H14B . 0.9600 ?
    C14 H14C . 0.9600 ?
    C15 H15A . 0.9600 ?
    C15 H15B . 0.9600 ?
    C15 H15C . 0.9600 ?
    C16 H16A . 0.9600 ?
    C16 H16B . 0.9600 ?
    C16 H16C . 0.9600 ?
loop_
    _geom_angle_atom_site_label_1
    _geom_angle_atom_site_label_2
    _geom_angle_atom_site_label_3
    _geom_angle_site_symmetry_1
    _geom_angle_site_symmetry_3
    _geom_angle
    _geom_angle_publ_flag
    O1 C12 C11 . . 115.25(16) ?
    O1 C12 C13 . . 125.52(17) ?
    O1 C14 H14A . . 109.5 ?
    O1 C14 H14B . . 109.5 ?
    O1 C14 H14C . . 109.5 ?
    O2 C11 C10 . . 120.65(17) ?
    O2 C11 C12 . . 119.28(17) ?
    O2 C15 H15A . . 109.5 ?
    O2 C15 H15B . . 109.5 ?
    O2 C15 H15C . . 109.5 ?
    O3 C10 C9 . . 124.70(18) ?
    O3 C10 C11 . . 114.39(17) ?
    O3 C16 H16A . . 109.5 ?
    O3 C16 H16B . . 109.5 ?
    O3 C16 H16C . . 109.5 ?
    N1 C7 C8 . . 123.41(18) ?
    N1 C7 H7 . . 118.3 ?
    C1 C2 H2 . . 120.4 ?
    C1 C6 C5 . . 119.45(19) ?
    C1 C6 H6 . . 120.3 ?
    C2 C1 Br1 . . 119.30(15) ?
    C2 C3 C4 . . 121.2(2) ?
    C2 C3 H3 . . 119.4 ?
    C3 C2 C1 . . 119.1(2) ?
    C3 C2 H2 . . 120.4 ?
    C3 C4 N1 . . 118.17(18) ?
    C3 C4 C5 . . 118.22(19) ?
    C4 C3 H3 . . 119.4 ?
    C4 C5 H5 . . 119.7 ?
    C5 C4 N1 . . 123.56(17) ?
    C5 C6 H6 . . 120.3 ?
    C6 C1 Br1 . . 119.56(16) ?
    C6 C1 C2 . . 121.14(18) ?
    C6 C5 C4 . . 120.69(19) ?
    C6 C5 H5 . . 119.7 ?
    C7 N1 C4 . . 117.70(17) ?
    C8 C7 H7 . . 118.3 ?
    C8 C9 H9 . . 120.7 ?
    C8 C13 C12 . . 120.43(18) ?
    C8 C13 H13 . . 119.8 ?
    C9 C8 C7 . . 120.90(18) ?
    C10 O3 C16 . . 118.18(19) ?
    C10 C9 C8 . . 118.58(18) ?
    C10 C9 H9 . . 120.7 ?
    C10 C11 C12 . . 120.00(17) ?
    C11 O2 C15 . . 113.49(18) ?
    C11 C10 C9 . . 120.91(17) ?
    C12 O1 C14 . . 118.41(17) ?
    C13 C8 C9 . . 120.83(17) ?
    C13 C8 C7 . . 118.27(17) ?
    C13 C12 C11 . . 119.23(16) ?
    C12 C13 H13 . . 119.8 ?
    H14A C14 H14B . . 109.5 ?
    H14A C14 H14C . . 109.5 ?
    H14B C14 H14C . . 109.5 ?
    H15A C15 H15B . . 109.5 ?
    H15A C15 H15C . . 109.5 ?
    H15B C15 H15C . . 109.5 ?
    H16A C16 H16B . . 109.5 ?
    H16A C16 H16C . . 109.5 ?
    H16B C16 H16C . . 109.5 ?
loop_
    _geom_torsion_atom_site_label_1
    _geom_torsion_atom_site_label_2
    _geom_torsion_atom_site_label_3
    _geom_torsion_atom_site_label_4
    _geom_torsion_site_symmetry_1
    _geom_torsion_site_symmetry_2
    _geom_torsion_site_symmetry_3
    _geom_torsion_site_symmetry_4
    _geom_torsion
    _geom_torsion_publ_flag
    Br1 C1 C2 C3 . . . . 178.2(2) ?
    Br1 C1 C6 C5 . . . . -177.04(17) ?
    O1 C12 C11 O2 . . . . 3.6(3) ?
    O1 C12 C11 C10 . . . . -179.35(19) ?
    O1 C12 C13 C8 . . . . -179.36(19) ?
    O2 C11 C10 O3 . . . . -4.2(3) ?
    O2 C11 C10 C9 . . . . 175.96(17) ?
    O3 C10 C9 C8 . . . . 179.93(18) ?
    N1 C4 C3 C2 . . . . -178.3(2) ?
    N1 C4 C5 C6 . . . . 179.6(2) ?
    N1 C7 C8 C13 . . . . 178.51(19) ?
    N1 C7 C8 C9 . . . . -0.9(3) ?
    C2 C1 C6 C5 . . . . 2.6(3) ?
    C3 C4 N1 C7 . . . . 144.8(2) ?
    C3 C4 C5 C6 . . . . -3.0(3) ?
    C4 C3 C2 C1 . . . . -2.0(4) ?
    C4 C5 C6 C1 . . . . -0.3(4) ?
    C5 C4 C3 C2 . . . . 4.2(4) ?
    C5 C4 N1 C7 . . . . -37.8(3) ?
    C6 C1 C2 C3 . . . . -1.4(4) ?
    C7 C8 C9 C10 . . . . -179.05(17) ?
    C7 C8 C13 C12 . . . . 179.05(18) ?
    C8 C7 N1 C4 . . . . 179.19(18) ?
    C9 C10 O3 C16 . . . . -5.2(3) ?
    C9 C8 C13 C12 . . . . -1.5(3) ?
    C11 C10 O3 C16 . . . . 174.9(2) ?
    C11 C12 C13 C8 . . . . 0.2(3) ?
    C11 C10 C9 C8 . . . . -0.2(3) ?
    C12 C11 C10 O3 . . . . 178.83(19) ?
    C12 C11 C10 C9 . . . . -1.0(3) ?
    C13 C8 C9 C10 . . . . 1.5(3) ?
    C13 C12 C11 O2 . . . . -175.99(19) ?
    C13 C12 C11 C10 . . . . 1.0(3) ?
    C14 O1 C12 C11 . . . . -179.1(2) ?
    C14 O1 C12 C13 . . . . 0.5(3) ?
    C15 O2 C11 C10 . . . . 88.3(2) ?
    C15 O2 C11 C12 . . . . -94.7(2) ?
loop_
    _geom_hbond_atom_site_label_D
    _geom_hbond_atom_site_label_H
    _geom_hbond_atom_site_label_A
    _geom_hbond_site_symmetry_A
    _geom_hbond_distance_DH
    _geom_hbond_distance_HA
    _geom_hbond_distance_DA
    _geom_hbond_angle_DHA
    _geom_hbond_publ_flag
    C7 H7 O1 2_556 0.93 2.63 3.272(2) 127 y
    C7 H7 O2 2_556 0.93 2.63 3.553(3) 172 y
data_global
_journal_date_recd_electronic     2009-01-26
_journal_date_accepted     2009-01-28
_journal_name_full     'Acta Crystallographica, Section E'
_journal_year     2009
_journal_volume     65
_journal_issue      2
_journal_page_first     o436
_journal_page_last     o436
_journal_paper_category     QO
_journal_coeditor_code     WN2308
_publ_contact_author_name     'Prof. Hiroyuki Ishida'
_publ_contact_author_address
;
Department of Chemistry
Faculty of Science
Okayama University
Okayama 700-8530
Japan
;
_publ_contact_author_email     'ishidah@cc.okayama-u.ac.jp'
_publ_contact_author_fax     '81-86-251-7832'
_publ_contact_author_phone     '81-86-251-7832'
_publ_section_title
;
4-Bromo-<i>N</i>-(3,4,5-trimethoxybenzylidene)aniline
;
loop_
    _publ_author_name
    _publ_author_footnote
    _publ_author_address
    'Khalaji, Aliakbar Dehno'
;
Additional correspondence author, e-mail: alidkhalaji@yahoo.com.
;
;
Department of Chemistry
Faculty of Science
Golestan University
Gorgan
Iran
;
    'Weil, Matthias' .
;
Institute for Chemical Technology and Analytics
Division of Structural Chemistry
Vienna University of Technology
Getreidemarkt 9/164-SC
A-1060 Vienna
Austria
;
    'Gotoh, Kazuma' .
;
Department of Chemistry
Faculty of Science
Okayama University
Okayama 700-8530
Japan
;
    'Ishida, Hiroyuki' .
;
Department of Chemistry
Faculty of Science
Okayama University
Okayama 700-8530
Japan
;
