# Supplementary material for: 4-Bromo-N-(3,4,5-trimethoxy­benzyl­idene)aniline
Source: Acta Crystallogr Sect E Struct Rep Online. 2009 Jan 31;65(Pt 2):o436. doi: 10.1107/S1600536809003432 (PMC2968382; doi:10.1107/S1600536809003432)
Supplement: Supplementary file 2 [file e-65-0o436-Isup2.hkl]

# 
# h,k,l, Fc-squared, Fo-squared, sigma(Fo-squared) and status flag 
# 
data_I
_shelx_title ' test in P2(1)' 
_shelx_refln_list_code          4 
_shelx_F_calc_maximum       97.54 
_exptl_crystal_F_000       356.00 
_reflns_d_resolution_high  0.7570 
 
loop_ 
 _symmetry_equiv_pos_as_xyz 
 'x, y, z' 
 '-x, y+1/2, -z' 
 
_cell_length_a     7.1951 
_cell_length_b     8.3722 
_cell_length_c    13.2882 
_cell_angle_alpha  90.000 
_cell_angle_beta  104.413 
_cell_angle_gamma  90.000 
 
_shelx_F_squared_multiplier     1.000 
 
loop_ 
 _refln_index_h 
 _refln_index_k 
 _refln_index_l 
 _refln_F_squared_calc 
 _refln_F_squared_meas 
 _refln_F_squared_sigma 
 _refln_observed_status 
   1 -10   0       31.98       25.73      2.86 o 
   1  -9   0        8.55       10.07      2.29 o 
   2  -9   0       29.17       31.26      3.72 o 
   3  -9   0       13.05       10.91      1.85 o 
   4  -9   0        3.98        3.91      3.15 o 
   5  -9   0        6.54        4.86      3.62 o 
   0  -8   0      200.14      201.28      9.03 o 
   1  -8   0      131.84      131.95      6.17 o 
   2  -8   0      115.48      112.16      3.78 o 
   3  -8   0       35.31       36.41      2.19 o 
   4  -8   0       80.61       80.10      4.62 o 
   5  -8   0       40.83       36.29      3.07 o 
   6  -8   0        5.86        4.34      2.83 o 
   1  -7   0       18.35       19.82      1.52 o 
   2  -7   0        7.67        8.59      1.02 o 
   3  -7   0      147.58      151.46      5.12 o 
   4  -7   0       13.30        9.95      1.63 o 
   5  -7   0        4.29        2.99      1.78 o 
   6  -7   0       27.34       31.46      3.23 o 
   7  -7   0        5.35       10.80      3.23 o 
   0  -6   0      534.63      513.95     23.12 o 
   1  -6   0      339.44      334.91     10.22 o 
   2  -6   0      281.21      279.55      9.02 o 
   3  -6   0       51.82       44.62      2.50 o 
   4  -6   0      238.88      234.73      6.74 o 
   5  -6   0      133.36      127.94      3.97 o 
   6  -6   0       29.74       28.70      1.88 o 
   7  -6   0       10.48        7.81      3.06 o 
   1  -5   0      131.37      137.88      4.50 o 
   2  -5   0      161.17      155.12      4.32 o 
   3  -5   0       41.02       43.15      1.49 o 
   4  -5   0       90.32       80.81      2.50 o 
   5  -5   0       20.46       18.90      0.97 o 
   6  -5   0        6.15        5.81      1.04 o 
   7  -5   0       12.16       14.09      1.80 o 
   8  -5   0       12.94       14.49      4.77 o 
   0  -4   0     1137.67     1143.85     55.40 o 
   1  -4   0     1230.16     1235.94     38.57 o 
   2  -4   0     1883.02     1926.88     46.77 o 
   3  -4   0      758.30      721.94     18.48 o 
   4  -4   0      334.86      313.21      7.14 o 
   5  -4   0      184.99      187.16      4.47 o 
   6  -4   0      117.03      117.33      4.35 o 
   7  -4   0       95.50       95.48      4.33 o 
   8  -4   0        8.47        4.10      4.38 o 
   1  -3   0      690.77      744.51     20.72 o 
   2  -3   0      504.03      538.03     14.16 o 
   3  -3   0      760.49      791.01     16.93 o 
   4  -3   0       47.72       49.00      1.41 o 
   5  -3   0       61.12       63.22      1.67 o 
   6  -3   0        0.06       -1.14      0.77 o 
   7  -3   0       44.62       42.78      2.29 o 
   8  -3   0       16.15       20.68      4.57 o 
   0  -2   0     3271.21     3314.19    109.60 o 
   2  -2   0     1363.10     1335.74     27.49 o 
   3  -2   0     2272.11     2336.49     36.69 o 
   4  -2   0     1296.74     1251.96     22.11 o 
   5  -2   0      385.59      389.43      7.73 o 
   6  -2   0      283.39      289.21      6.67 o 
   7  -2   0       89.14       89.70      3.36 o 
   8  -2   0       57.29       61.02      4.14 o 
   9  -2   0       10.89       10.26      2.77 o 
   1  -1   0      698.96      713.74     13.65 o 
   2  -1   0      480.06      474.16      8.32 o 
   3  -1   0       35.01       34.54      0.80 o 
   4  -1   0        3.52        3.08      0.40 o 
   5  -1   0       55.32       56.81      1.43 o 
   6  -1   0      156.86      146.53      3.31 o 
   7  -1   0       38.98       36.88      2.18 o 
   8  -1   0        6.31        5.82      1.60 o 
   9  -1   0       12.24       10.58      3.00 o 
   1   0   0      944.55      855.59     16.77 o 
   2   0   0      457.35      451.93      7.24 o 
   3   0   0     3271.39     3213.61     52.91 o 
   4   0   0     2397.98     2506.05     41.24 o 
   5   0   0     1044.19     1024.34     16.91 o 
   6   0   0      125.74      122.97      2.77 o 
   7   0   0       83.46       88.42      2.84 o 
   8   0   0       58.06       61.41      3.02 o 
   9   0   0       26.78       31.67      3.38 o 
   1   1   0      715.60      734.49     12.42 o 
   2   1   0      456.72      460.91      8.03 o 
   3   1   0       41.50       41.04      0.82 o 
   4   1   0        5.53        3.63      0.32 o 
   5   1   0       71.36       72.50      1.35 o 
   6   1   0      138.65      131.46      2.91 o 
   7   1   0       49.14       46.63      1.81 o 
   8   1   0        3.89        6.26      2.52 o 
   9   1   0       11.59       14.59      2.43 o 
   0   2   0     2812.96     2851.77     93.64 o 
   2   2   0     1510.91     1482.13     27.55 o 
   3   2   0     2175.27     2260.70     45.24 o 
   4   2   0     1370.52     1335.80     23.99 o 
   5   2   0      433.49      433.07      7.76 o 
   6   2   0      301.02      308.27      6.33 o 
   7   2   0      116.52      119.30      3.43 o 
   8   2   0       46.36       53.39      2.92 o 
   9   2   0        7.11        8.53      2.98 o 
   1   3   0      697.45      764.83     19.01 o 
   2   3   0      533.97      577.06     11.62 o 
   3   3   0      720.66      767.05     15.26 o 
   4   3   0       56.86       60.04      1.37 o 
   5   3   0       77.28       78.40      1.90 o 
   6   3   0        1.44       -0.05      0.72 o 
   7   3   0       37.15       35.53      2.01 o 
   8   3   0       17.61       17.67      2.15 o 
   0   4   0     1334.25     1347.59     45.32 o 
   1   4   0     1253.41     1283.08     31.76 o 
   2   4   0     2029.43     2107.87     47.16 o 
   3   4   0      771.38      739.63     15.17 o 
   4   4   0      393.22      381.62      8.20 o 
   5   4   0      202.00      207.10      5.70 o 
   6   4   0      142.31      140.19      6.27 o 
   7   4   0       98.29       95.43      3.55 o 
   8   4   0       13.38       13.44      2.41 o 
   1   5   0      136.42      146.72      4.07 o 
   2   5   0      152.58      146.33      3.65 o 
   3   5   0       51.61       55.48      1.80 o 
   4   5   0       92.35       86.53      2.52 o 
   5   5   0       16.75       18.49      2.29 o 
   8   5   0       10.56        9.63      2.67 o 
   0   6   0      531.69      539.08     23.22 o 
   1   6   0      326.72      327.67     11.92 o 
   2   6   0      306.02      299.58      9.16 o 
   3   6   0       78.77       65.51      2.55 o 
   4   6   0      248.73      242.74     15.44 o 
   1   7   0       16.45       17.15      2.19 o 
   2   7   0       10.60       11.40      1.16 o 
   3   7   0      153.71      158.42      5.96 o 
   4   7   0        8.73        5.72      2.38 o 
   3   8   0       50.14       43.17      4.19 o 
   2   9   0       30.96       27.30      3.81 o 
   3   9   0       10.77        8.20      2.76 o 
   2  10   0        1.48       -2.00      2.29 o 
   3  10   0       16.82       16.20      3.24 o 
  -4 -10   1       13.46       14.11      3.15 o 
  -1 -10   1       56.17       52.61      4.77 o 
   1 -10   1       36.83       31.74      4.00 o 
  -5  -9   1        6.66        7.43      3.62 o 
  -4  -9   1        3.63        2.00      2.95 o 
  -3  -9   1       12.84        9.40      1.78 o 
  -2  -9   1       11.67       13.34      2.38 o 
  -1  -9   1        0.84       -0.91      1.38 o 
   0  -9   1        0.02       -0.61      0.75 o 
   1  -9   1       82.72       81.62      4.28 o 
   2  -9   1       10.80       11.15      2.57 o 
   3  -9   1        5.27        3.41      1.82 o 
   4  -9   1        9.48        7.24      3.24 o 
   5  -9   1        7.70        8.10      3.91 o 
  -6  -8   1       21.87       21.54      4.29 o 
  -5  -8   1       41.85       40.46      3.23 o 
  -4  -8   1       59.41       54.55      3.81 o 
  -3  -8   1      237.83      236.77      8.40 o 
  -2  -8   1      242.40      252.49      7.97 o 
  -1  -8   1       57.65       56.07      3.10 o 
   0  -8   1      214.21      209.70      6.64 o 
   1  -8   1      187.43      185.87      8.49 o 
   2  -8   1      250.74      249.33      8.12 o 
   3  -8   1      105.07      104.45      4.20 o 
   4  -8   1       45.06       44.79      2.87 o 
   5  -8   1       30.53       34.26      3.17 o 
   6  -8   1       27.24       36.28      3.50 o 
  -7  -7   1        2.54        1.79      3.34 o 
  -6  -7   1        9.68        9.63      2.59 o 
  -5  -7   1        3.56        4.62      1.76 o 
  -4  -7   1       41.20       36.62      3.29 o 
  -3  -7   1       54.50       57.35      2.52 o 
  -2  -7   1       17.75       20.11      1.20 o 
  -1  -7   1       51.34       48.75      2.76 o 
   0  -7   1       30.06       30.40      1.36 o 
   1  -7   1       14.43       12.78      1.38 o 
   2  -7   1       42.81       43.35      1.95 o 
   3  -7   1       35.93       34.17      1.60 o 
   4  -7   1        0.78       -1.64      1.55 o 
   5  -7   1       13.91       13.15      2.00 o 
   6  -7   1       12.10       11.05      2.90 o 
  -7  -6   1       53.12       60.14      4.82 o 
  -6  -6   1       93.70       99.55      3.78 o 
  -5  -6   1       65.32       64.00      2.43 o 
  -4  -6   1      269.31      266.26      7.54 o 
  -3  -6   1     1161.71     1176.77     35.07 o 
  -2  -6   1      498.85      491.32     15.34 o 
  -1  -6   1      470.79      465.63     14.30 o 
   0  -6   1      441.41      437.28     13.96 o 
   1  -6   1     1148.11     1165.61     35.14 o 
   2  -6   1      318.82      300.38      8.41 o 
   3  -6   1      409.84      420.00     11.96 o 
   4  -6   1      158.74      155.31      4.62 o 
   5  -6   1      129.27      130.10      4.06 o 
   6  -6   1       79.09       82.09      3.98 o 
   7  -6   1       35.47       43.40      3.81 o 
  -8  -5   1        3.15        2.86      4.48 o 
  -7  -5   1       17.59       14.51      1.74 o 
  -6  -5   1       30.07       29.82      1.51 o 
  -5  -5   1       84.56       83.85      2.91 o 
  -4  -5   1      233.08      232.64      6.31 o 
  -3  -5   1       57.91       55.53      1.59 o 
  -2  -5   1      167.25      175.81      5.45 o 
  -1  -5   1       44.52       50.93      1.83 o 
   0  -5   1       87.00       83.63      2.95 o 
   1  -5   1      197.29      197.74      5.68 o 
   2  -5   1      178.09      183.70      5.03 o 
   3  -5   1       31.95       30.59      1.17 o 
   4  -5   1      114.11      107.93      2.72 o 
   5  -5   1        1.31        1.36      0.75 o 
   6  -5   1       10.10        9.51      1.24 o 
   7  -5   1       11.32       11.32      1.74 o 
   8  -5   1        2.32        2.10      4.67 o 
  -8  -4   1       21.64       25.26      4.77 o 
  -7  -4   1      116.50      119.35      4.11 o 
  -6  -4   1      216.40      205.41      6.85 o 
  -5  -4   1      165.36      165.42      3.63 o 
  -4  -4   1      604.17      596.82     12.02 o 
  -3  -4   1      923.66      913.79     22.30 o 
  -2  -4   1     2813.95     2867.83     64.03 o 
  -1  -4   1     1463.87     1456.15     45.09 o 
   0  -4   1     1561.18     1567.93     47.12 o 
   1  -4   1      663.57      650.13     15.48 o 
   2  -4   1     1761.11     1798.01     40.40 o 
   3  -4   1      650.68      606.25     14.20 o 
   4  -4   1      441.19      429.35      8.93 o 
   5  -4   1      282.84      285.19      6.75 o 
   6  -4   1      169.69      166.63      5.56 o 
   7  -4   1       85.66       88.63      7.82 o 
   8  -4   1       18.56       27.64      5.15 o 
  -8  -3   1       11.10        5.81      4.19 o 
  -7  -3   1        1.69        2.33      1.46 o 
  -6  -3   1      118.33      118.85      3.72 o 
  -5  -3   1        6.64        6.28      0.55 o 
  -4  -3   1       49.48       49.28      1.30 o 
  -3  -3   1      454.78      483.34     10.93 o 
  -2  -3   1      792.93      788.68     19.87 o 
  -1  -3   1      190.74      203.99      6.23 o 
   0  -3   1      474.01      506.10     14.12 o 
   1  -3   1      294.26      294.37      6.80 o 
   2  -3   1       69.74       74.28      1.95 o 
   3  -3   1       45.76       40.51      1.01 o 
   4  -3   1       83.69       77.68      1.66 o 
   5  -3   1       37.28       35.46      0.94 o 
   6  -3   1       18.73       16.96      0.85 o 
   7  -3   1       34.23       32.44      1.88 o 
   8  -3   1       10.31       11.09      1.83 o 
  -9  -2   1       10.07       14.63      2.70 o 
  -8  -2   1       20.32       20.50      2.07 o 
  -7  -2   1      126.32      123.58      4.01 o 
  -6  -2   1      206.31      203.61      4.10 o 
  -5  -2   1      755.60      734.75     11.74 o 
  -4  -2   1      372.95      369.19      6.14 o 
  -3  -2   1     1967.36     1951.15     32.40 o 
  -2  -2   1     4926.64     4880.39     99.82 o 
  -1  -2   1     7316.43     7166.04    178.51 o 
   0  -2   1      149.48      158.45      3.47 o 
   1  -2   1     5529.52     5360.20    114.88 o 
   2  -2   1     1669.15     1676.78     28.91 o 
   3  -2   1      905.17      919.87     13.77 o 
   4  -2   1      688.49      663.01     11.73 o 
   5  -2   1      326.76      312.87      5.89 o 
   6  -2   1      354.95      343.98      9.10 o 
   7  -2   1       68.57       70.79      3.54 o 
   8  -2   1       94.12       99.77      5.74 o 
  -9  -1   1        1.32        0.56      2.70 o 
  -8  -1   1        2.38        2.84      1.54 o 
  -7  -1   1       16.44       16.96      1.50 o 
  -6  -1   1       55.36       52.42      1.41 o 
  -5  -1   1      155.57      147.15      2.80 o 
  -4  -1   1      211.89      220.07      4.35 o 
  -3  -1   1       45.59       44.34      0.84 o 
  -2  -1   1      441.91      434.20      6.95 o 
  -1  -1   1     3602.91     3535.67     73.51 o 
   0  -1   1      641.17      596.11     20.65 o 
   1  -1   1     1528.92     1524.61     27.06 o 
   2  -1   1        1.36        1.94      0.21 o 
   3  -1   1      409.35      457.22      8.39 o 
   4  -1   1       96.45       94.34      1.65 o 
   5  -1   1      238.81      235.00      4.13 o 
   6  -1   1       51.14       51.64      2.05 o 
   7  -1   1       18.73       17.89      1.88 o 
   8  -1   1       12.68       12.27      1.76 o 
   9  -1   1        2.62       -0.22      2.83 o 
  -9   0   1       24.09       26.72      3.20 o 
  -8   0   1       42.18       39.27      2.24 o 
  -7   0   1       29.76       29.53      1.32 o 
  -6   0   1      275.27      264.09      5.05 o 
  -5   0   1      325.95      310.52      5.40 o 
  -4   0   1     1351.09     1318.62     21.72 o 
  -3   0   1     2091.83     2059.78     32.76 o 
  -2   0   1     1240.44     1187.27     19.61 o 
  -1   0   1     2625.85     2405.56     46.81 o 
   1   0   1     1010.29      999.68     15.49 o 
   2   0   1     5725.25     5539.10     91.56 o 
   3   0   1      388.70      348.42      6.01 o 
   4   0   1      265.69      238.81      4.02 o 
   5   0   1      939.17      922.58     15.24 o 
   6   0   1       42.87       42.16      1.43 o 
   7   0   1      298.24      302.29      8.54 o 
   8   0   1      107.71      106.59      4.92 o 
   9   0   1       26.27       33.29      3.41 o 
  -9   1   1        2.04        2.78      2.26 o 
  -8   1   1        3.51        2.51      1.94 o 
  -7   1   1       20.61       20.42      1.18 o 
  -6   1   1       46.67       44.86      1.33 o 
  -5   1   1      156.73      150.07      2.78 o 
  -4   1   1      226.01      237.84      4.00 o 
  -3   1   1       41.36       42.52      0.87 o 
  -2   1   1      438.78      438.56      7.21 o 
  -1   1   1     3614.19     3563.06     63.33 o 
   0   1   1      612.84      636.35     12.68 o 
   1   1   1     1508.16     1507.34     26.99 o 
   2   1   1        0.51        1.61      0.20 o 
   3   1   1      462.49      514.90      7.81 o 
   4   1   1       72.57       71.97      1.62 o 
   5   1   1      213.57      213.18      4.11 o 
   6   1   1       60.40       60.82      1.69 o 
   7   1   1       18.94       18.67      1.20 o 
   8   1   1       14.99       13.26      2.60 o 
   9   1   1        1.44        2.29      2.98 o 
  -9   2   1        7.18        7.27      2.40 o 
  -8   2   1       20.05       22.62      2.07 o 
  -7   2   1      142.42      139.22      3.71 o 
  -6   2   1      178.66      175.57      4.09 o 
  -5   2   1      631.62      622.76     12.78 o 
  -4   2   1      335.66      336.41      7.02 o 
  -3   2   1     2183.12     2166.40     39.89 o 
  -2   2   1     4798.52     4826.07     90.51 o 
  -1   2   1     5952.71     5870.28    179.18 o 
   1   2   1     5947.98     5803.17    104.78 o 
   2   2   1     1706.74     1708.57     31.45 o 
   3   2   1      715.25      737.08     14.90 o 
   4   2   1      657.87      647.25     11.70 o 
   5   2   1      287.88      278.54      5.90 o 
   6   2   1      379.72      367.80      8.51 o 
   7   2   1       67.12       68.66      2.59 o 
   8   2   1       90.45      105.02      5.93 o 
  -8   3   1       12.12       12.52      1.96 o 
  -7   3   1        0.50        0.43      1.16 o 
  -6   3   1      125.13      121.60      3.10 o 
  -5   3   1        7.69        7.72      0.68 o 
  -4   3   1       50.01       50.42      1.21 o 
  -3   3   1      474.49      514.51      9.85 o 
  -2   3   1      775.41      790.21     18.49 o 
  -1   3   1      188.06      200.31      5.12 o 
   0   3   1      478.07      513.26     11.87 o 
   1   3   1      282.20      287.07      5.71 o 
   2   3   1       86.45       93.33      1.86 o 
   3   3   1       32.05       29.99      0.99 o 
   4   3   1       80.58       76.83      1.83 o 
   5   3   1       26.79       26.40      1.10 o 
   6   3   1       14.05       11.86      1.27 o 
   7   3   1       34.86       31.27      1.81 o 
   8   3   1       10.06        9.46      2.06 o 
  -8   4   1       17.44       18.37      3.76 o 
  -7   4   1      105.37      105.07      3.96 o 
  -6   4   1      218.18      223.44      9.74 o 
  -5   4   1      121.74      125.61      5.99 o 
  -4   4   1      550.56      568.73     12.11 o 
  -3   4   1      868.26      862.37     19.42 o 
  -2   4   1     2531.76     2636.41     69.75 o 
  -1   4   1     1487.36     1493.09     37.13 o 
   0   4   1     1464.36     1486.37     42.16 o 
   1   4   1      592.62      593.46     12.70 o 
   2   4   1     1639.79     1702.92     34.11 o 
   3   4   1      720.19      686.41     13.45 o 
   4   4   1      435.25      430.83      8.98 o 
   5   4   1      268.54      274.89      8.94 o 
   6   4   1      158.10      162.85      7.92 o 
   7   4   1       81.80       87.11      3.38 o 
   8   4   1       23.40       26.17      2.81 o 
  -8   5   1        5.18        5.38      1.60 o 
  -5   5   1       87.43       92.60      4.60 o 
  -4   5   1      249.67      250.18      5.49 o 
  -3   5   1       55.34       52.92      1.64 o 
  -2   5   1      160.75      170.13      4.15 o 
  -1   5   1       44.59       51.12      1.49 o 
   0   5   1       94.79       96.44      2.46 o 
   1   5   1      204.56      206.65      4.51 o 
   2   5   1      164.72      172.11      3.98 o 
   3   5   1       30.71       28.70      1.19 o 
   4   5   1      100.61       98.76      3.28 o 
   5   5   1        1.73        1.43      1.91 o 
   7   5   1        8.93        9.34      1.26 o 
   8   5   1        0.81       -0.29      2.67 o 
  -3   6   1     1091.15     1123.30     31.98 o 
  -2   6   1      511.38      505.73     13.99 o 
  -1   6   1      464.72      465.95     14.49 o 
   0   6   1      450.46      461.36     14.02 o 
   1   6   1     1097.55     1135.08     35.57 o 
   2   6   1      318.13      301.59      7.75 o 
   3   6   1      440.53      440.49     12.13 o 
   4   6   1      161.93      161.64     10.58 o 
  -4   7   1       44.70       37.26      4.19 o 
  -3   7   1       58.66       61.56      2.75 o 
  -2   7   1       20.94       21.88      1.49 o 
  -1   7   1       48.46       45.37      4.29 o 
   1   7   1       16.00       16.54      1.33 o 
   2   7   1       41.00       40.39      2.08 o 
   3   7   1       27.12       24.37      1.66 o 
   4   7   1        2.94        0.76      2.48 o 
  -3   8   1      216.23      205.38     14.87 o 
  -2   8   1      253.35      256.50     11.52 o 
   2   8   1      288.25      277.22     11.79 o 
   3   8   1       97.64       87.97      7.24 o 
  -3   9   1       15.12        9.15      2.57 o 
  -2   9   1       11.24        9.63      2.53 o 
   2   9   1       10.44        8.79      1.55 o 
   3   9   1        7.46        7.15      2.86 o 
  -3  10   1       14.28       11.44      3.05 o 
  -2  10   1       59.88       55.85      4.86 o 
  -1  10   1       57.08       48.89      4.10 o 
   1  10   1       54.06       48.45      5.19 o 
   2  10   1       70.19       55.85      4.96 o 
   3  10   1       21.54       18.11      3.53 o 
  -4 -10   2       15.34       14.39      3.24 o 
  -1 -10   2       28.67       30.12      3.05 o 
   1 -10   2       39.86       33.07      3.72 o 
  -5  -9   2        3.99        2.38      3.53 o 
  -4  -9   2        3.95        3.81      2.95 o 
  -3  -9   2       27.50       28.30      2.19 o 
  -2  -9   2        3.08        4.00      2.29 o 
  -1  -9   2        4.40        3.61      1.91 o 
   0  -9   2        0.13       -0.87      0.79 o 
   1  -9   2       27.81       26.97      2.09 o 
   3  -9   2        7.02        5.25      1.95 o 
   4  -9   2        6.95        5.43      3.34 o 
  -6  -8   2       24.11       23.45      4.19 o 
  -5  -8   2       38.60       40.52      3.13 o 
  -4  -8   2       23.12       25.99      2.49 o 
  -3  -8   2       53.47       56.66      2.87 o 
  -2  -8   2       56.36       55.60      2.34 o 
  -1  -8   2      190.30      194.20      8.59 o 
   0  -8   2      108.30      110.34      3.70 o 
   1  -8   2       87.00       85.63      4.38 o 
   2  -8   2       90.31       88.89      3.17 o 
   3  -8   2       76.34       70.13      4.07 o 
   4  -8   2       65.71       64.93      3.50 o 
   5  -8   2       78.40       85.45      5.21 o 
   6  -8   2       14.97       17.74      3.20 o 
  -7  -7   2        3.75        4.13      3.03 o 
  -6  -7   2        1.24        1.81      3.34 o 
  -5  -7   2       13.15       13.02      1.50 o 
  -4  -7   2       74.31       60.53      3.67 o 
  -3  -7   2       42.46       38.61      2.03 o 
  -2  -7   2        4.43        5.48      0.96 o 
  -1  -7   2       12.60       14.55      1.41 o 
   0  -7   2       12.26       11.79      0.84 o 
   1  -7   2       13.23       13.11      1.48 o 
   2  -7   2       20.27       20.73      1.22 o 
   3  -7   2        5.64        6.53      1.43 o 
   4  -7   2       13.49       13.78      1.80 o 
   5  -7   2       63.47       59.90      4.31 o 
   6  -7   2        3.86        3.57      2.90 o 
  -7  -6   2       45.11       53.55      4.45 o 
  -6  -6   2       41.59       45.23      2.36 o 
  -5  -6   2      182.29      185.84      5.49 o 
  -4  -6   2      170.69      174.15      5.81 o 
  -2  -6   2      525.15      524.21     14.57 o 
  -1  -6   2      585.61      574.42     18.51 o 
   0  -6   2      465.92      475.11     16.11 o 
   1  -6   2      117.63      107.60      3.08 o 
   2  -6   2      601.70      600.17     15.70 o 
   3  -6   2      218.17      212.85      6.05 o 
   4  -6   2      227.29      229.14      6.46 o 
   5  -6   2       78.35       75.84      2.77 o 
   6  -6   2       75.53       77.93      3.93 o 
   7  -6   2       41.96       47.70      3.81 o 
  -8  -5   2        7.78       11.44      4.48 o 
  -7  -5   2       12.32        9.05      1.57 o 
  -6  -5   2       12.17       13.02      1.02 o 
  -5  -5   2        5.21        4.10      1.06 o 
  -4  -5   2      397.23      387.94      9.59 o 
  -3  -5   2       88.07       91.25      2.62 o 
  -2  -5   2       59.71       67.15      2.49 o 
  -1  -5   2       26.65       27.15      1.25 o 
   0  -5   2       16.22       17.85      1.01 o 
   1  -5   2      142.75      151.51      3.91 o 
   2  -5   2       63.81       60.79      1.91 o 
   3  -5   2       43.42       42.49      1.26 o 
   4  -5   2       72.79       74.92      1.94 o 
   5  -5   2       17.27       19.13      1.08 o 
   6  -5   2       41.71       39.36      2.12 o 
   7  -5   2        1.68        1.54      1.80 o 
  -8  -4   2       53.78       63.47      6.58 o 
  -7  -4   2       20.28       20.34      1.59 o 
  -6  -4   2      149.69      156.29      5.01 o 
  -5  -4   2      495.73      485.48     11.24 o 
  -4  -4   2     1094.40     1038.27     22.31 o 
  -2  -4   2      700.42      738.42     56.80 o 
  -1  -4   2     2611.01     2645.36     73.71 o 
   0  -4   2      607.36      596.63     18.01 o 
   1  -4   2     1430.66     1427.35     31.81 o 
   2  -4   2      796.46      768.23     17.43 o 
   3  -4   2      704.07      710.49     14.90 o 
   4  -4   2      399.28      389.44      8.97 o 
   5  -4   2      282.87      282.30      6.67 o 
   6  -4   2      191.07      183.05      6.06 o 
   7  -4   2       97.91      104.26      8.86 o 
   8  -4   2       10.21        8.39      4.77 o 
  -9  -3   2        6.76       10.29      4.77 o 
  -8  -3   2        3.95        6.48      4.10 o 
  -7  -3   2       14.77       16.60      1.69 o 
  -6  -3   2      130.17      123.88      3.85 o 
  -5  -3   2      296.49      285.97      5.57 o 
  -4  -3   2       80.17       74.79      1.75 o 
  -3  -3   2       95.42      103.44      2.69 o 
  -2  -3   2      745.94      791.67     22.60 o 
  -1  -3   2       84.56       93.86      2.48 o 
   0  -3   2      142.93      141.16      3.30 o 
   1  -3   2      301.15      304.54      5.92 o 
   2  -3   2     1610.01     1715.49     38.29 o 
   3  -3   2       57.18       59.57      1.30 o 
   4  -3   2       13.56       12.82      0.54 o 
   5  -3   2      134.89      124.56      2.63 o 
   6  -3   2        3.46        3.85      0.88 o 
   7  -3   2       61.20       60.28      2.56 o 
   8  -3   2        0.46       -0.82      1.31 o 
  -9  -2   2       25.30       26.39      2.96 o 
  -8  -2   2       45.80       47.03      2.96 o 
  -7  -2   2      132.44      135.01      4.12 o 
  -6  -2   2      209.01      201.59      4.50 o 
  -5  -2   2      951.42      932.44     17.03 o 
  -4  -2   2      526.24      506.87      8.66 o 
  -3  -2   2     2313.01     2356.56     38.24 o 
  -2  -2   2      436.73      438.91      8.60 o 
  -1  -2   2     3720.51     3616.82     94.30 o 
   0  -2   2     9513.53     9530.52    537.14 o 
   1  -2   2     1597.33     1551.27     31.53 o 
   2  -2   2     1230.43     1241.90     24.19 o 
   3  -2   2     2017.21     2000.64     35.97 o 
   4  -2   2      767.52      742.33     14.17 o 
   5  -2   2      629.51      612.89     13.11 o 
   6  -2   2      284.87      293.30      7.34 o 
   7  -2   2       61.76       62.39      3.29 o 
   8  -2   2       24.88       23.85      2.92 o 
  -9  -1   2        0.07        1.45      2.65 o 
  -8  -1   2        4.58        4.11      1.52 o 
  -7  -1   2        8.10        7.13      1.30 o 
  -6  -1   2      189.00      189.69      3.63 o 
  -5  -1   2      182.45      187.47      3.40 o 
  -4  -1   2       88.20       86.77      1.68 o 
  -3  -1   2      115.84      121.69      2.02 o 
  -2  -1   2      516.16      547.09      9.11 o 
  -1  -1   2     2233.48     2245.24     37.68 o 
   0  -1   2     2075.86     2102.40     33.46 o 
   1  -1   2      745.07      753.12     11.93 o 
   2  -1   2      414.45      426.78      7.26 o 
   3  -1   2      713.34      770.03     12.63 o 
   4  -1   2      285.77      288.95      4.75 o 
   5  -1   2       25.33       22.89      0.80 o 
   6  -1   2       55.95       54.43      2.26 o 
   7  -1   2        8.45        8.30      1.85 o 
   8  -1   2        7.35        8.71      2.77 o 
  -9   0   2       22.06       26.78      2.51 o 
  -8   0   2       55.94       57.74      2.88 o 
  -7   0   2       85.18       86.56      2.63 o 
  -6   0   2      692.68      709.68     13.28 o 
  -5   0   2      685.34      653.34     10.46 o 
  -4   0   2      853.36      818.00     13.05 o 
  -3   0   2      467.29      449.50      6.96 o 
  -2   0   2     9298.24     8908.97    158.36 o 
  -1   0   2     4017.44     3848.49     61.42 o 
   0   0   2     3496.85     3268.96     56.01 o 
   1   0   2      655.43      683.49     10.57 o 
   2   0   2     2466.40     2367.42     39.14 o 
   3   0   2     3563.80     3576.14     63.68 o 
   4   0   2     1566.40     1586.59     27.17 o 
   5   0   2      391.68      388.59      6.50 o 
   6   0   2      354.62      348.05      8.97 o 
   7   0   2       63.46       61.73      2.69 o 
   8   0   2       26.14       32.70      3.16 o 
  -9   1   2        0.14       -0.90      2.15 o 
  -8   1   2        6.13        6.48      1.92 o 
  -7   1   2       10.34        9.19      0.94 o 
  -6   1   2      179.16      179.53      3.78 o 
  -5   1   2      190.25      196.18      3.39 o 
  -4   1   2       86.18       86.41      1.60 o 
  -3   1   2      110.56      115.07      2.09 o 
  -2   1   2      524.56      557.60      8.82 o 
  -1   1   2     2309.90     2322.39     37.76 o 
   0   1   2     1970.14     1979.26     29.67 o 
   1   1   2      736.89      744.63     12.34 o 
   2   1   2      467.40      481.07      6.85 o 
   3   1   2      743.59      814.41     12.64 o 
   4   1   2      248.12      256.14      4.74 o 
   5   1   2       33.05       31.60      0.96 o 
   6   1   2       54.81       52.15      1.76 o 
   7   1   2       13.85       12.40      1.14 o 
   8   1   2        5.22        6.15      2.69 o 
  -9   2   2       23.57       27.01      2.58 o 
  -8   2   2       50.59       56.34      2.19 o 
  -7   2   2      136.06      136.24      3.80 o 
  -6   2   2      227.29      218.83      4.29 o 
  -5   2   2      903.38      895.69     16.31 o 
  -4   2   2      520.90      499.13      9.42 o 
  -3   2   2     2442.88     2482.58     49.50 o 
  -1   2   2     4425.53     4306.44     69.81 o 
   0   2   2     8662.18     8553.99    217.30 o 
   1   2   2     1877.09     1838.92     30.37 o 
   2   2   2     1437.09     1478.62     23.37 o 
   3   2   2     2042.97     2049.51     36.08 o 
   4   2   2      725.13      710.93     12.98 o 
   5   2   2      657.42      655.34     11.95 o 
   6   2   2      265.21      276.58      6.40 o 
   7   2   2       56.08       56.62      2.40 o 
   8   2   2       22.54       26.89      3.27 o 
  -9   3   2        5.28        6.19      2.40 o 
  -8   3   2        3.81        2.43      1.57 o 
  -7   3   2       17.25       19.57      1.61 o 
  -6   3   2      133.56      128.23      3.89 o 
  -5   3   2      279.54      269.09      6.22 o 
  -4   3   2       77.16       72.85      1.63 o 
  -3   3   2       99.15      113.29      2.15 o 
  -2   3   2      773.57      835.62     15.38 o 
  -1   3   2       88.09       96.78      1.85 o 
   0   3   2      158.03      158.16      2.85 o 
   1   3   2      260.85      272.41      5.39 o 
   2   3   2     1650.03     1791.99     34.40 o 
   3   3   2       47.38       49.98      1.14 o 
   4   3   2       20.69       18.07      1.30 o 
   5   3   2      129.54      121.29      2.64 o 
   6   3   2        0.28        0.24      1.02 o 
   7   3   2       62.83       59.59      4.15 o 
   8   3   2        2.47        2.46      2.10 o 
  -8   4   2       50.03       52.09      3.22 o 
  -7   4   2       25.48       25.51      2.26 o 
  -6   4   2      119.54      132.39      7.11 o 
  -5   4   2      548.15      551.32     14.25 o 
  -4   4   2     1167.97     1136.63     22.47 o 
  -3   4   2       78.73       80.06      1.84 o 
  -2   4   2      968.30      976.48     23.86 o 
  -1   4   2     2686.11     2721.92     58.72 o 
   0   4   2      705.37      692.83     16.46 o 
   1   4   2     1309.16     1325.22     28.20 o 
   2   4   2      942.09      922.45     16.66 o 
   3   4   2      638.57      650.90     14.93 o 
   4   4   2      424.66      420.36      8.50 o 
   5   4   2      254.07      256.87     12.36 o 
   6   4   2      185.84      180.67      6.97 o 
   7   4   2      100.09      107.00      3.97 o 
   8   4   2        4.45        0.95      3.15 o 
  -8   5   2        5.64        4.78      1.41 o 
  -5   5   2        4.35        4.45      1.31 o 
  -4   5   2      374.77      365.38      8.34 o 
  -3   5   2       90.94       96.53      2.46 o 
  -2   5   2       64.74       73.32      1.89 o 
  -1   5   2       28.05       28.13      0.86 o 
   0   5   2       17.14       19.40      0.67 o 
   1   5   2      166.10      178.54      4.26 o 
   2   5   2       53.15       50.99      1.36 o 
   3   5   2       40.24       39.33      1.34 o 
   4   5   2       67.21       68.60      2.85 o 
   5   5   2       23.90       25.07      2.76 o 
   7   5   2        0.31        2.47      1.45 o 
  -4   6   2      200.93      204.81     12.01 o 
  -3   6   2       96.43      102.26      3.19 o 
  -2   6   2      427.11      432.66     13.25 o 
  -1   6   2      637.61      634.62     18.76 o 
   0   6   2      558.37      578.13     18.69 o 
   1   6   2      141.79      130.94      3.87 o 
   2   6   2      537.24      542.81     14.53 o 
   3   6   2      213.69      206.26      6.79 o 
   4   6   2      204.58      202.71     14.77 o 
   7   6   2       34.26       34.98      3.43 o 
  -4   7   2       66.52       53.08      5.15 o 
  -3   7   2       36.79       35.15      2.19 o 
  -2   7   2        5.70        6.09      0.97 o 
  -1   7   2       11.27       14.96      2.10 o 
   0   7   2       15.71       14.30      1.81 o 
   1   7   2       18.88       20.72      1.65 o 
   2   7   2       13.97       13.78      1.23 o 
   3   7   2        3.56        1.05      2.10 o 
  -3   8   2       61.25       58.04      4.77 o 
  -2   8   2       69.68       66.02      3.23 o 
  -1   8   2      179.45      176.51     12.29 o 
   0   8   2      118.22      121.90      7.72 o 
   2   8   2       79.36       73.87      4.21 o 
   3   8   2       75.95       64.90      5.62 o 
  -3   9   2       25.44       26.21      3.15 o 
  -2   9   2        2.42        3.42      1.26 o 
   2   9   2        6.05        6.05      1.55 o 
   3   9   2        7.81        4.67      2.95 o 
  -4  10   2       13.91       14.87      3.91 o 
  -3  10   2        7.66        6.40      2.21 o 
  -2  10   2       15.91       14.77      2.67 o 
  -1  10   2       28.16       25.80      2.48 o 
   1  10   2       37.98       31.49      2.62 o 
   2  10   2        3.38        2.67      2.57 o 
   3  10   2       23.88       24.40      3.81 o 
  -4 -10   3       18.96       24.02      3.43 o 
  -1 -10   3       14.58       16.30      2.76 o 
   1 -10   3       16.11       11.25      2.57 o 
  -5  -9   3       17.67       16.49      3.72 o 
  -4  -9   3        1.46        2.95      2.95 o 
  -3  -9   3        5.86        4.81      1.75 o 
  -1  -9   3        7.02        7.53      1.58 o 
   0  -9   3       24.55       23.50      1.84 o 
   1  -9   3        2.01        1.14      2.10 o 
   3  -9   3       10.29        6.67      3.05 o 
   4  -9   3        5.27        6.29      3.72 o 
  -6  -8   3        8.32        8.39      3.81 o 
  -5  -8   3       43.72       47.32      3.94 o 
  -4  -8   3       52.30       51.92      3.70 o 
  -3  -8   3       44.45       47.73      2.56 o 
  -2  -8   3       55.79       58.65      2.42 o 
  -1  -8   3      107.74      103.76      5.09 o 
   0  -8   3      183.99      184.50      6.02 o 
   1  -8   3       81.59       84.11      4.38 o 
   2  -8   3       76.36       77.75      3.53 o 
   3  -8   3       57.43       59.12      3.74 o 
   4  -8   3       85.27       88.97      4.23 o 
   5  -8   3       11.03       13.52      2.83 o 
  -7  -7   3        2.68        4.19      4.00 o 
  -6  -7   3        7.08        8.67      3.53 o 
  -5  -7   3       14.57       12.63      1.50 o 
  -4  -7   3      173.43      176.97      8.32 o 
  -3  -7   3        4.81        3.85      1.17 o 
  -2  -7   3       27.14       26.51      1.48 o 
  -1  -7   3       31.37       34.03      2.29 o 
   0  -7   3       92.98       92.34      3.10 o 
   1  -7   3      125.31      126.79      4.14 o 
   2  -7   3        0.34        0.54      1.02 o 
   3  -7   3       23.43       20.01      1.78 o 
   4  -7   3       17.96       15.54      1.93 o 
   5  -7   3        7.17        7.19      2.53 o 
   6  -7   3       22.62       28.80      4.81 o 
  -7  -6   3       23.90       23.99      3.10 o 
  -6  -6   3       43.40       43.67      2.70 o 
  -5  -6   3       47.12       49.47      2.29 o 
  -4  -6   3      108.59       99.60      3.46 o 
  -3  -6   3      563.60      571.00     18.05 o 
  -2  -6   3      331.74      333.68      9.40 o 
  -1  -6   3      195.05      188.76      5.29 o 
   0  -6   3      520.03      505.44     15.73 o 
   1  -6   3      570.86      586.64     13.80 o 
   2  -6   3      293.65      286.75      6.43 o 
   3  -6   3      460.25      470.84     14.71 o 
   4  -6   3       98.37       95.89      2.80 o 
   5  -6   3      100.75      102.72      3.00 o 
   6  -6   3       45.58       49.27      2.78 o 
   7  -6   3       30.37       34.64      3.81 o 
  -8  -5   3        3.44        4.38      4.29 o 
  -7  -5   3        5.67        5.34      1.50 o 
  -6  -5   3       17.18       18.67      1.19 o 
  -5  -5   3       19.94       21.55      1.29 o 
  -4  -5   3      158.08      166.04      4.93 o 
  -3  -5   3      159.44      166.56      4.25 o 
  -2  -5   3        1.30        4.89      1.84 o 
  -1  -5   3      141.92      154.38      3.76 o 
   0  -5   3      365.19      393.01     10.61 o 
   1  -5   3       16.46       15.63      1.91 o 
   2  -5   3      155.04      150.62      3.64 o 
   3  -5   3       61.23       61.29      1.65 o 
   4  -5   3       25.00       24.81      1.12 o 
   5  -5   3       31.41       29.10      1.44 o 
   6  -5   3       21.23       19.46      1.87 o 
   7  -5   3       26.51       31.98      3.57 o 
  -8  -4   3       33.88       34.41      5.15 o 
  -7  -4   3       95.69       96.64      3.62 o 
  -6  -4   3       96.56       95.07      3.46 o 
  -5  -4   3        1.37       -1.30      0.65 o 
  -4  -4   3      558.97      553.27     10.90 o 
  -3  -4   3     2078.33     2149.83     60.94 o 
  -2  -4   3     1390.96     1348.76     35.48 o 
   0  -4   3      994.82      982.67     21.90 o 
   1  -4   3     3625.91     3649.41     84.89 o 
   2  -4   3      969.37      969.88     19.41 o 
   3  -4   3      698.82      690.68     15.96 o 
   4  -4   3      555.22      552.37     11.62 o 
   5  -4   3       93.61      102.24      2.90 o 
   6  -4   3      162.21      159.65      5.52 o 
   7  -4   3       48.26       53.56      6.19 o 
   8  -4   3       32.08       39.36      5.81 o 
  -9  -3   3       10.64       13.25      4.86 o 
  -8  -3   3        8.25        6.58      4.00 o 
  -7  -3   3        2.88        1.16      1.41 o 
  -6  -3   3       42.84       40.27      1.74 o 
  -5  -3   3      269.37      277.71      5.75 o 
  -4  -3   3       14.60       15.04      0.70 o 
  -3  -3   3      165.45      178.53      3.95 o 
  -2  -3   3      455.14      493.70     11.00 o 
  -1  -3   3      284.08      298.01      6.45 o 
   0  -3   3       28.05       27.82      0.71 o 
   1  -3   3      853.89      896.38     15.38 o 
   2  -3   3       37.99       38.64      0.91 o 
   3  -3   3       97.35       97.53      2.07 o 
   4  -3   3       56.32       54.20      1.45 o 
   5  -3   3       22.86       21.12      0.92 o 
   6  -3   3       93.54       88.19      2.77 o 
   7  -3   3       39.90       34.59      2.12 o 
   8  -3   3       12.05       12.64      2.34 o 
  -9  -2   3       21.30       23.13      2.89 o 
  -8  -2   3       48.74       50.61      2.87 o 
  -7  -2   3      228.45      234.12      6.97 o 
  -5  -2   3      192.43      187.72      3.38 o 
  -4  -2   3     1012.94     1001.04     17.31 o 
  -3  -2   3     1759.89     1735.04     27.12 o 
  -2  -2   3      876.41      881.91     15.37 o 
  -1  -2   3     2717.72     2645.33     48.97 o 
   0  -2   3     5134.82     5062.20     87.68 o 
   1  -2   3     1688.74     1632.72     30.14 o 
   2  -2   3     3676.32     3824.30     64.46 o 
   3  -2   3      685.85      636.43     16.48 o 
   4  -2   3     1295.03     1270.49     24.37 o 
   5  -2   3      327.18      326.44      6.60 o 
   7  -2   3      149.80      150.70      5.95 o 
   8  -2   3       50.84       55.09      4.11 o 
  -9  -1   3        7.94        8.66      2.57 o 
  -8  -1   3        1.15        0.75      1.48 o 
  -7  -1   3      167.04      162.27      5.37 o 
  -6  -1   3      303.27      303.57      5.76 o 
  -5  -1   3       10.49       11.61      0.52 o 
  -4  -1   3       78.36       83.94      1.56 o 
  -3  -1   3       41.65       41.50      0.86 o 
  -2  -1   3      328.48      336.76      5.44 o 
  -1  -1   3       47.46       53.88      1.03 o 
   0  -1   3     2047.70     2065.18     31.32 o 
   1  -1   3      279.46      296.81      5.05 o 
   3  -1   3      172.97      177.54      2.95 o 
   4  -1   3       65.69       59.92      1.25 o 
   5  -1   3       71.10       68.56      1.63 o 
   6  -1   3       89.89       77.22      4.05 o 
   7  -1   3       76.53       73.18      3.75 o 
   8  -1   3       22.27       18.61      3.00 o 
  -9   0   3       12.68       14.99      2.25 o 
  -8   0   3       94.20       99.50      3.86 o 
  -7   0   3        8.56        7.97      0.96 o 
  -6   0   3      427.47      419.45      7.28 o 
  -5   0   3      465.47      480.39      7.97 o 
  -4   0   3      553.59      556.00      8.89 o 
  -3   0   3      444.14      398.58      6.18 o 
  -2   0   3     2534.08     2500.42     37.60 o 
  -1   0   3     8141.48     7998.54    173.28 o 
   0   0   3     2826.83     2703.79     41.79 o 
   1   0   3     4593.70     4555.75     70.20 o 
   2   0   3      899.87      848.73     13.54 o 
   3   0   3     3167.21     3317.64     56.75 o 
   4   0   3      396.32      347.50      6.04 o 
   5   0   3      672.99      666.35     11.05 o 
   6   0   3      117.04      117.05      3.35 o 
   7   0   3       85.24       93.22      4.34 o 
   8   0   3       85.92       88.69      5.52 o 
  -9   1   3        8.93       10.32      2.25 o 
  -8   1   3        0.91        1.57      1.78 o 
  -7   1   3      162.56      158.65      4.02 o 
  -6   1   3      302.20      301.57      5.53 o 
  -5   1   3       11.51       12.31      0.48 o 
  -4   1   3       76.70       82.97      1.55 o 
  -3   1   3       44.71       45.59      0.81 o 
  -2   1   3      294.05      299.30      5.07 o 
  -1   1   3       59.18       65.32      1.08 o 
   0   1   3     1960.21     1978.72     29.40 o 
   1   1   3      338.95      353.89      4.93 o 
   2   1   3       11.63       11.58      0.34 o 
   3   1   3      165.18      169.86      2.96 o 
   4   1   3       71.02       66.80      1.32 o 
   5   1   3       67.57       66.51      1.66 o 
   6   1   3      109.91      100.39      2.83 o 
   7   1   3       71.27       70.89      3.00 o 
   8   1   3       21.49       20.91      3.09 o 
  -9   2   3       23.55       25.99      2.60 o 
  -8   2   3       39.74       42.87      2.14 o 
  -7   2   3      244.00      251.57      5.59 o 
  -6   2   3       39.84       36.11      1.10 o 
  -5   2   3      195.06      192.11      3.25 o 
  -4   2   3     1022.82     1020.08     18.04 o 
  -3   2   3     1685.37     1672.27     29.28 o 
  -2   2   3      907.36      921.95     17.52 o 
  -1   2   3     2702.66     2637.78     47.14 o 
   0   2   3     5183.17     5230.54     91.44 o 
   1   2   3     1803.67     1751.57     28.00 o 
   2   2   3     3527.73     3737.63     64.73 o 
   3   2   3      525.36      500.54      9.18 o 
   4   2   3     1352.54     1348.37     22.53 o 
   5   2   3      298.13      302.75      5.99 o 
   6   2   3      168.60      172.96      4.08 o 
   7   2   3      137.21      140.86      5.13 o 
   8   2   3       43.25       49.77      4.01 o 
  -9   3   3       10.01        9.23      1.93 o 
  -8   3   3        7.74        7.69      1.61 o 
  -7   3   3        3.60        4.11      0.98 o 
  -6   3   3       39.71       37.10      1.35 o 
  -5   3   3      264.87      266.02      6.08 o 
  -4   3   3       18.50       19.69      0.62 o 
  -3   3   3      159.72      175.62      3.24 o 
  -2   3   3      416.44      456.60      8.83 o 
  -1   3   3      275.99      293.08      5.55 o 
   0   3   3       25.53       23.25      0.60 o 
   1   3   3      782.63      841.63     14.88 o 
   2   3   3       38.03       38.63      0.89 o 
   3   3   3      117.03      119.90      2.09 o 
   4   3   3       75.07       73.98      1.72 o 
   5   3   3       22.90       21.58      0.96 o 
   6   3   3       98.81       93.01      3.40 o 
   7   3   3       49.68       46.76      2.82 o 
   8   3   3        9.23       10.13      3.03 o 
  -8   4   3       38.07       37.58      3.12 o 
  -7   4   3       97.78       95.52      3.16 o 
  -5   4   3       10.82        7.95      0.88 o 
  -4   4   3      495.33      502.69     10.97 o 
  -3   4   3     2199.69     2259.37     45.81 o 
  -2   4   3     1479.67     1459.49     26.53 o 
  -1   4   3      149.80      155.70      3.12 o 
   0   4   3     1055.31     1037.43     19.82 o 
   1   4   3     3607.41     3664.73     71.57 o 
   2   4   3      910.22      922.93     18.54 o 
   3   4   3      770.90      762.92     15.08 o 
   4   4   3      488.46      502.45     11.65 o 
   5   4   3      116.30      120.94      5.49 o 
   6   4   3      169.15      161.71      5.39 o 
   7   4   3       62.54       67.84      4.23 o 
   8   4   3       29.69       29.64      4.10 o 
  -8   5   3        2.92        1.45      1.33 o 
  -7   5   3        7.14        6.00      3.53 o 
  -5   5   3       21.03       23.71      1.88 o 
  -4   5   3      163.98      172.40      3.94 o 
  -3   5   3      152.85      159.03      4.00 o 
  -2   5   3        1.41        2.23      0.45 o 
  -1   5   3      126.03      138.80      3.29 o 
   0   5   3      349.79      373.87      7.49 o 
   1   5   3        8.29        9.64      0.46 o 
   2   5   3      147.04      147.36      3.23 o 
   3   5   3       74.10       73.38      1.84 o 
   4   5   3       32.98       34.94      4.38 o 
   5   5   3       44.50       40.98      4.29 o 
   6   5   3       23.02       20.78      2.29 o 
   7   5   3       25.47       29.96      2.63 o 
  -7   6   3       27.78       27.26      4.38 o 
  -3   6   3      591.95      602.87     18.41 o 
  -2   6   3      282.55      284.78      7.21 o 
  -1   6   3      238.56      236.62      6.59 o 
   0   6   3      512.83      506.09     15.72 o 
   1   6   3      572.84      597.21     15.04 o 
   2   6   3      259.38      251.60      7.02 o 
   3   6   3      476.21      471.20     17.11 o 
   7   6   3       34.92       35.79      2.63 o 
  -7   7   3        2.59        3.72      4.00 o 
  -6   7   3        5.48        8.29      3.62 o 
  -4   7   3      182.92      180.79     12.01 o 
  -3   7   3        4.14        3.15      1.02 o 
  -2   7   3       22.22       21.78      1.31 o 
  -1   7   3       28.71       28.67      2.55 o 
   0   7   3       88.57       85.77      6.39 o 
   1   7   3      126.18      126.82      4.86 o 
   2   7   3        2.88        2.11      1.19 o 
   3   7   3       24.26       19.16      2.67 o 
  -6   8   3        8.49        9.44      4.00 o 
  -5   8   3       53.51       55.85      5.72 o 
  -4   8   3       59.10       61.19      5.53 o 
  -3   8   3       36.32       36.26      3.05 o 
  -2   8   3       65.32       65.41      2.81 o 
  -1   8   3      108.80      101.69      7.34 o 
   0   8   3      197.27      201.48     12.29 o 
   2   8   3       93.58       91.38      4.35 o 
   3   8   3       52.03       45.56      5.05 o 
  -5   9   3       20.71       17.15      4.00 o 
  -4   9   3        2.29        4.67      3.34 o 
  -3   9   3        6.32        5.69      1.92 o 
  -2   9   3        2.49        2.52      1.27 o 
  -1   9   3        7.74        7.05      1.52 o 
   1   9   3        1.50        0.49      1.10 o 
   2   9   3       16.93       14.87      2.67 o 
   3   9   3       11.04        7.82      3.15 o 
  -4  10   3       21.47       27.92      4.38 o 
  -3  10   3       15.03       17.03      2.37 o 
  -2  10   3       10.41        9.15      2.38 o 
  -1  10   3       18.29       18.16      1.65 o 
   1  10   3       23.53       21.12      1.68 o 
   2  10   3       16.39       11.82      2.95 o 
  -1 -10   4       37.60       33.74      3.34 o 
  -5  -9   4       35.50       29.45      4.10 o 
  -4  -9   4        4.00        5.24      2.95 o 
  -3  -9   4        0.56        0.18      1.75 o 
  -1  -9   4        3.75        1.72      2.29 o 
   0  -9   4       47.17       48.01      3.24 o 
   1  -9   4        3.37        2.57      2.29 o 
   3  -9   4        5.85        8.39      3.24 o 
   4  -9   4       21.38       15.92      3.81 o 
  -6  -8   4       34.80       32.40      4.67 o 
  -5  -8   4       76.91       73.91      4.54 o 
  -4  -8   4       42.20       39.44      3.00 o 
  -3  -8   4       35.00       37.34      2.86 o 
  -2  -8   4      107.22      106.34      3.59 o 
  -1  -8   4      184.66      186.26      7.75 o 
   0  -8   4      121.97      123.70      4.12 o 
   1  -8   4       60.72       61.34      2.36 o 
   2  -8   4       65.24       66.78      3.04 o 
   3  -8   4      110.25      108.81      5.73 o 
   4  -8   4       29.74       31.03      2.48 o 
   5  -8   4       24.85       27.69      3.20 o 
  -7  -7   4        2.45        0.57      4.00 o 
  -6  -7   4        9.27        7.72      3.72 o 
  -5  -7   4       45.63       44.46      3.50 o 
  -4  -7   4        7.05        3.10      1.85 o 
  -3  -7   4       29.93       36.77      2.07 o 
  -2  -7   4        0.36       -0.01      0.97 o 
  -1  -7   4       15.83       15.10      0.96 o 
   0  -7   4       34.36       30.30      1.60 o 
   1  -7   4      100.62      105.72      2.63 o 
   2  -7   4        2.68        0.57      0.73 o 
   3  -7   4       76.99       79.00      3.61 o 
   4  -7   4       45.48       43.90      2.99 o 
   5  -7   4       36.79       33.59      3.23 o 
   6  -7   4        4.43        4.68      3.13 o 
  -7  -6   4       20.97       21.25      4.29 o 
  -6  -6   4       42.66       44.03      2.63 o 
  -5  -6   4      138.04      136.92      4.70 o 
  -4  -6   4      380.48      374.43     10.90 o 
  -3  -6   4      190.54      187.77      5.61 o 
  -2  -6   4      317.52      316.76     10.18 o 
  -1  -6   4      549.83      551.64     13.76 o 
   0  -6   4      345.03      347.79     10.32 o 
   1  -6   4      226.55      219.44      4.87 o 
   2  -6   4      469.31      461.87     10.76 o 
   3  -6   4       26.92       28.67      1.36 o 
   4  -6   4      136.04      135.37      3.47 o 
   5  -6   4      122.90      124.63      3.93 o 
   6  -6   4       43.10       48.72      2.79 o 
  -8  -5   4        9.97       13.53      4.38 o 
  -7  -5   4        3.04        2.34      1.48 o 
  -6  -5   4        2.87        3.77      0.95 o 
  -5  -5   4       34.36       31.88      1.46 o 
  -4  -5   4      122.77      123.42      3.50 o 
  -3  -5   4       14.26       15.22      0.87 o 
  -2  -5   4       87.91      101.77      3.13 o 
  -1  -5   4       31.42       31.86      1.65 o 
   0  -5   4       33.96       31.66      0.91 o 
   2  -5   4      284.53      292.40      6.66 o 
   3  -5   4       31.36       33.84      1.17 o 
   4  -5   4      124.77      119.61      3.10 o 
   5  -5   4       30.51       29.77      1.53 o 
   6  -5   4       17.75       17.77      1.93 o 
   7  -5   4       41.05       49.68      4.04 o 
  -8  -4   4        8.14       10.01      4.19 o 
  -7  -4   4       74.61       79.36      3.18 o 
  -6  -4   4      153.34      150.99      5.13 o 
  -5  -4   4      216.46      219.52      4.93 o 
  -4  -4   4      280.31      282.26      6.25 o 
  -3  -4   4      494.27      479.02     10.43 o 
  -2  -4   4     1278.97     1302.79     27.44 o 
  -1  -4   4     1173.09     1207.85     29.44 o 
   0  -4   4      515.83      491.51      9.64 o 
   1  -4   4     1264.33     1245.79     25.25 o 
   2  -4   4      482.08      466.92     12.02 o 
   3  -4   4      300.62      269.80     14.29 o 
   4  -4   4      288.84      282.12      6.55 o 
   5  -4   4      405.95      389.95     10.31 o 
   6  -4   4       68.38       66.59      3.61 o 
   7  -4   4        9.93       12.48      4.67 o 
  -9  -3   4        1.44       -0.19      4.57 o 
  -8  -3   4        2.91        3.91      4.00 o 
  -7  -3   4        1.43        0.89      1.41 o 
  -6  -3   4      116.56      115.75      3.64 o 
  -5  -3   4       28.58       26.65      0.90 o 
  -4  -3   4       13.89       15.23      0.72 o 
  -3  -3   4       37.56       44.92      1.25 o 
  -2  -3   4      209.12      240.83      6.06 o 
  -1  -3   4      155.26      165.31      4.21 o 
   0  -3   4       30.61       28.59      0.79 o 
   1  -3   4      113.15      108.07      2.28 o 
   2  -3   4       58.85       58.36      1.44 o 
   3  -3   4       91.89       91.13      1.83 o 
   4  -3   4       85.25       80.42      1.83 o 
   5  -3   4      187.94      176.13      3.91 o 
   6  -3   4       16.14       16.63      1.31 o 
   7  -3   4       15.02       14.80      2.47 o 
   8  -3   4       17.15       20.82      2.67 o 
  -9  -2   4        3.35        3.28      2.47 o 
  -8  -2   4        7.82        6.84      1.77 o 
  -7  -2   4       18.73       17.85      2.38 o 
  -6  -2   4      412.45      418.29      8.32 o 
  -5  -2   4      576.87      574.81     10.42 o 
  -4  -2   4      457.80      458.25     10.58 o 
  -3  -2   4      644.78      649.04     11.71 o 
  -2  -2   4     3189.73     3274.29     57.40 o 
  -1  -2   4     2940.07     2923.33     52.58 o 
   0  -2   4     1387.61     1360.06     22.13 o 
   1  -2   4     1724.84     1674.53     33.80 o 
   2  -2   4      793.15      739.75     12.42 o 
   3  -2   4      905.01      868.89     16.37 o 
   4  -2   4      477.11      487.57      9.05 o 
   5  -2   4      309.80      295.18      6.95 o 
   6  -2   4      178.63      168.15      6.87 o 
   7  -2   4       66.60       65.75      3.74 o 
   8  -2   4       25.93       29.57      3.31 o 
  -9  -1   4        4.54        7.76      2.56 o 
  -8  -1   4       12.56       14.21      1.60 o 
  -7  -1   4      163.43      159.95      5.52 o 
  -6  -1   4       14.48       14.06      0.76 o 
  -5  -1   4        0.40        0.49      0.46 o 
  -4  -1   4      105.63      118.65      2.07 o 
  -3  -1   4      615.64      660.19     11.59 o 
  -2  -1   4      218.13      227.02      3.54 o 
  -1  -1   4      152.61      151.69      2.49 o 
   0  -1   4      620.55      665.77     12.00 o 
   1  -1   4      549.45      566.56      8.74 o 
   3  -1   4      136.03      142.08      2.39 o 
   4  -1   4      307.88      307.55      5.30 o 
   5  -1   4       60.53       55.05      1.56 o 
   7  -1   4       20.21       22.95      2.76 o 
   8  -1   4       14.72       15.55      3.14 o 
  -9   0   4        6.60        8.15      2.15 o 
  -8   0   4        2.24       -2.13      1.94 o 
  -7   0   4        8.30        8.38      0.92 o 
  -6   0   4      312.64      306.31      5.57 o 
  -5   0   4      591.47      574.07      9.20 o 
  -4   0   4      182.75      151.10      2.50 o 
  -3   0   4     1783.69     1764.29     30.19 o 
  -2   0   4     2358.35     2315.41     37.01 o 
  -1   0   4      647.15      641.99      9.92 o 
   0   0   4     4421.26     4282.16     66.15 o 
   1   0   4     1809.25     1742.96     26.10 o 
   2   0   4     2734.40     2700.53     46.10 o 
   3   0   4      986.68      975.06     17.38 o 
   4   0   4      360.76      331.14      6.01 o 
   5   0   4      253.11      250.73      5.36 o 
   6   0   4      368.90      371.85     10.47 o 
   7   0   4      114.35      117.58      5.15 o 
   8   0   4       35.14       39.06      3.64 o 
  -9   1   4        4.25        5.64      2.19 o 
  -8   1   4       12.35       14.82      1.62 o 
  -7   1   4      166.46      166.62      4.14 o 
  -6   1   4       15.65       15.62      0.71 o 
  -5   1   4        0.84        0.79      0.34 o 
  -4   1   4       97.36      109.42      1.98 o 
  -3   1   4      651.09      689.78     10.46 o 
  -2   1   4      218.81      226.95      3.34 o 
  -1   1   4      109.93      114.06      2.20 o 
   0   1   4      722.58      775.01     11.23 o 
   1   1   4      512.54      528.42      8.50 o 
   2   1   4      168.38      169.71      2.70 o 
   3   1   4       96.00      105.17      2.05 o 
   4   1   4      296.04      300.50      5.12 o 
   5   1   4       78.61       70.93      1.62 o 
   6   1   4       58.43       56.00      2.08 o 
   7   1   4       28.05       31.61      2.32 o 
   8   1   4       15.15       15.01      3.13 o 
  -9   2   4        2.94        1.80      2.20 o 
  -8   2   4       16.45       16.23      1.23 o 
  -7   2   4        9.82        8.62      0.88 o 
  -6   2   4      332.65      341.88      7.91 o 
  -5   2   4      596.09      588.32     10.46 o 
  -4   2   4      619.43      590.04     12.95 o 
  -3   2   4      488.65      502.08     10.61 o 
  -2   2   4     2854.76     2950.41     51.03 o 
  -1   2   4     2990.05     2987.80     48.82 o 
   0   2   4     1339.57     1339.37     20.89 o 
   1   2   4     1996.58     1937.60     29.19 o 
   2   2   4      769.44      714.14     11.64 o 
   3   2   4      926.23      888.82     14.58 o 
   4   2   4      462.42      476.13      8.71 o 
   5   2   4      332.75      325.40      6.60 o 
   6   2   4      187.94      181.01      5.28 o 
   7   2   4       67.25       69.23      3.65 o 
   8   2   4       27.51       32.98      3.57 o 
  -9   3   4        1.16        0.81      1.81 o 
  -8   3   4        3.76        4.22      1.51 o 
  -7   3   4        0.88        1.62      1.06 o 
  -6   3   4      124.92      121.30      3.41 o 
  -5   3   4       24.32       21.45      0.87 o 
  -4   3   4       18.48       19.83      0.64 o 
  -3   3   4       39.75       47.30      1.07 o 
  -2   3   4      231.04      267.47      4.87 o 
  -1   3   4      197.21      208.13      3.24 o 
   0   3   4       30.54       28.13      0.71 o 
   1   3   4      137.17      138.45      2.22 o 
   2   3   4       68.22       68.32      1.28 o 
   3   3   4       92.49       91.15      1.82 o 
   4   3   4       77.21       74.90      1.72 o 
   5   3   4      157.73      154.13      4.97 o 
   6   3   4       11.82       13.59      1.41 o 
   7   3   4       14.75       15.31      2.15 o 
   8   3   4       16.83       20.52      3.72 o 
  -8   4   4        4.95        4.05      1.37 o 
  -7   4   4       72.35       76.07      3.62 o 
  -6   4   4      157.49      157.16      6.05 o 
  -5   4   4      165.16      167.50      6.50 o 
  -4   4   4      274.09      280.57      6.29 o 
  -3   4   4      433.94      420.90      8.78 o 
  -2   4   4     1197.72     1235.31     23.62 o 
  -1   4   4     1131.41     1159.44     21.97 o 
   0   4   4      465.54      452.46      8.76 o 
   1   4   4     1233.49     1230.05     22.09 o 
   2   4   4      643.96      615.64     10.83 o 
   3   4   4      217.59      221.56      4.77 o 
   4   4   4      306.25      307.27      8.31 o 
   5   4   4      444.18      417.40     12.65 o 
   6   4   4       59.58       60.42      2.78 o 
   7   4   4        7.57       10.49      2.36 o 
  -8   5   4        8.42        7.55      1.39 o 
  -7   5   4        3.16        5.24      3.53 o 
  -6   5   4        3.77        2.86      2.95 o 
  -5   5   4       39.10       36.79      4.19 o 
  -4   5   4      109.35      108.09      2.99 o 
  -3   5   4       19.22       21.39      0.73 o 
  -2   5   4       94.27      108.72      2.25 o 
  -1   5   4       44.08       44.48      1.05 o 
   1   5   4       53.97       58.36      1.28 o 
   2   5   4      265.56      269.83      5.90 o 
   3   5   4       25.05       26.39      1.23 o 
   4   5   4      112.92      114.53      6.10 o 
   5   5   4       30.40       28.78      3.53 o 
   6   5   4       12.59       11.41      1.48 o 
   7   5   4       31.32       36.22      4.48 o 
  -7   6   4       20.79       24.49      4.29 o 
  -6   6   4       47.73       50.04      5.34 o 
  -5   6   4      150.70      147.34      9.72 o 
  -4   6   4      306.35      297.91     15.77 o 
  -3   6   4      158.69      161.19      5.05 o 
  -2   6   4      341.34      336.33      8.47 o 
  -1   6   4      545.72      543.90     12.91 o 
   0   6   4      305.94      313.24      9.21 o 
   1   6   4      188.96      187.21      4.91 o 
   2   6   4      460.40      453.45     12.91 o 
   6   6   4       43.29       41.74      3.62 o 
  -7   7   4        1.76       -0.19      4.10 o 
  -6   7   4        8.46       11.91      3.72 o 
  -5   7   4       40.43       36.22      4.29 o 
  -4   7   4        6.03        3.73      1.74 o 
  -3   7   4       31.29       36.72      1.94 o 
  -2   7   4        0.20        0.59      0.89 o 
  -1   7   4       10.22        9.87      1.58 o 
   0   7   4       46.89       43.36      3.62 o 
   1   7   4       97.41      100.01      3.55 o 
   2   7   4        6.07        4.01      1.10 o 
   3   7   4       70.83       68.14      6.00 o 
  -6   8   4       40.59       45.56      5.05 o 
  -5   8   4       70.74       69.86      6.67 o 
  -4   8   4       36.35       32.98      4.10 o 
  -3   8   4       30.59       32.31      2.66 o 
  -2   8   4      106.44      100.98      4.23 o 
  -1   8   4      169.70      154.49      6.25 o 
   0   8   4      111.72      116.37      8.48 o 
   1   8   4       66.77       63.41      3.20 o 
   2   8   4       58.69       53.75      5.15 o 
   3   8   4      117.97      106.55      8.01 o 
  -5   9   4       33.25       32.50      4.57 o 
  -4   9   4        3.11        1.24      3.34 o 
  -3   9   4        0.98       -0.20      1.94 o 
  -2   9   4        6.59        7.64      1.40 o 
  -1   9   4        3.58        1.62      1.21 o 
   1   9   4        6.06        5.90      1.28 o 
   2   9   4       20.77       17.44      2.86 o 
   3   9   4        7.02        7.05      3.05 o 
  -3  10   4       15.52       17.57      2.47 o 
  -2  10   4       34.28       29.74      3.72 o 
  -1  10   4       32.10       27.54      2.19 o 
   1  10   4       29.58       28.68      2.43 o 
   2  10   4       23.16       22.02      3.34 o 
  -5  -9   5       10.86       14.58      3.62 o 
  -4  -9   5        3.69        4.00      2.95 o 
  -3  -9   5        1.56       -0.86      2.48 o 
  -1  -9   5        3.93        0.19      2.48 o 
   0  -9   5        9.66        9.95      2.33 o 
   3  -9   5        0.79       -0.29      3.15 o 
  -6  -8   5        5.01        4.77      3.81 o 
  -5  -8   5       18.36       21.08      2.59 o 
  -4  -8   5       19.65       20.96      2.46 o 
  -3  -8   5       81.11       76.92      4.21 o 
  -2  -8   5       35.89       41.31      2.25 o 
  -1  -8   5       56.77       56.37      2.35 o 
   0  -8   5      104.83      106.16      3.69 o 
   1  -8   5       15.55       17.97      1.22 o 
   2  -8   5      132.97      135.92      5.33 o 
   3  -8   5       99.28       97.95      9.01 o 
   4  -8   5       44.38       48.26      5.77 o 
   5  -8   5        8.20        6.20      2.96 o 
  -7  -7   5        9.57       10.86      4.38 o 
  -6  -7   5        7.04        8.20      3.81 o 
  -5  -7   5       33.02       31.57      2.75 o 
  -4  -7   5        3.53        4.65      1.88 o 
  -3  -7   5        0.86        0.06      1.95 o 
  -2  -7   5       10.40       12.19      1.14 o 
  -1  -7   5      116.95      116.10      3.23 o 
   0  -7   5       25.41       28.21      1.57 o 
   1  -7   5       38.22       39.19      1.39 o 
   2  -7   5        4.70        3.31      0.81 o 
   3  -7   5       19.74       20.75      1.33 o 
   4  -7   5       32.04       36.45      2.51 o 
   5  -7   5       15.56       18.67      3.03 o 
  -7  -6   5        5.04        2.57      3.72 o 
  -6  -6   5       19.33       22.20      1.87 o 
  -5  -6   5       46.73       48.40      2.33 o 
  -4  -6   5      138.30      134.92      4.28 o 
  -3  -6   5      126.62      131.59      4.58 o 
  -2  -6   5      182.06      172.64      4.49 o 
  -1  -6   5      194.78      190.60      5.41 o 
   0  -6   5      249.01      248.47      7.89 o 
   1  -6   5      599.82      593.72     13.18 o 
   2  -6   5      155.89      146.70      3.71 o 
   3  -6   5      426.13      421.17     10.59 o 
   4  -6   5      136.64      134.10      3.49 o 
   5  -6   5       54.06       57.74      2.75 o 
   6  -6   5       60.80       67.02      5.02 o 
  -7  -5   5       15.04       16.11      1.99 o 
  -6  -5   5       20.23       20.58      1.42 o 
  -5  -5   5        3.67        3.49      0.91 o 
  -4  -5   5       47.23       49.34      1.72 o 
  -3  -5   5       20.66       20.35      0.75 o 
  -2  -5   5      200.63      208.99      5.42 o 
  -1  -5   5        8.08        8.57      0.66 o 
   0  -5   5      138.96      145.38      3.32 o 
   1  -5   5       53.10       60.04      1.76 o 
   2  -5   5      379.57      377.73      7.79 o 
   3  -5   5       60.11       66.60      1.88 o 
   4  -5   5        4.40        4.15      0.93 o 
   5  -5   5       51.45       52.81      2.37 o 
   6  -5   5       86.03       84.98      5.45 o 
   7  -5   5       33.71       29.93      5.62 o 
  -8  -4   5       20.61       27.35      4.67 o 
  -7  -4   5       25.85       27.84      1.95 o 
  -6  -4   5       30.50       32.46      2.75 o 
  -5  -4   5      409.10      410.94      9.54 o 
  -4  -4   5      398.69      396.02      9.37 o 
  -3  -4   5      245.23      226.43      5.46 o 
  -2  -4   5      370.48      360.58      8.37 o 
  -1  -4   5      502.96      462.73      9.58 o 
   0  -4   5     1142.25     1161.90     21.80 o 
   1  -4   5      842.03      841.61     17.34 o 
   2  -4   5      951.95      980.54     15.95 o 
   3  -4   5      412.52      404.81      8.45 o 
   4  -4   5      343.73      324.75      6.52 o 
   5  -4   5      142.18      150.05      4.36 o 
   6  -4   5      186.70      197.90      9.56 o 
   7  -4   5       69.17       75.58      8.20 o 
  -9  -3   5       21.14       23.06      4.96 o 
  -8  -3   5       17.17       20.59      4.29 o 
  -7  -3   5        4.30        3.94      1.89 o 
  -6  -3   5        6.71        7.26      1.04 o 
  -5  -3   5       76.73       76.81      1.85 o 
  -4  -3   5        3.42        4.66      0.47 o 
  -3  -3   5       35.29       35.67      0.96 o 
  -2  -3   5      145.46      151.52      3.08 o 
  -1  -3   5     1038.95     1091.18     20.08 o 
   1  -3   5      568.63      614.47     11.17 o 
   2  -3   5      502.63      545.99     10.92 o 
   3  -3   5      153.77      154.48      3.41 o 
   4  -3   5       96.30       95.36      2.01 o 
   5  -3   5       67.06       73.24      2.49 o 
   6  -3   5      170.75      162.63      5.68 o 
   7  -3   5       28.13       25.41      2.91 o 
  -9  -2   5       45.04       47.79      3.80 o 
  -8  -2   5       55.57       56.04      4.03 o 
  -7  -2   5       85.78       89.63      3.14 o 
  -6  -2   5      202.38      202.87      4.14 o 
  -5  -2   5      363.23      353.16      6.85 o 
  -4  -2   5     1021.86     1069.97     19.66 o 
  -3  -2   5      836.50      835.43     16.00 o 
  -2  -2   5      860.83      830.50     15.62 o 
  -1  -2   5     1675.07     1645.89     30.85 o 
   0  -2   5      747.35      677.34     11.99 o 
   1  -2   5      815.60      786.78     27.43 o 
   2  -2   5     1510.52     1506.74     25.72 o 
   3  -2   5      805.15      785.45     14.48 o 
   4  -2   5      388.33      382.72      8.59 o 
   5  -2   5      319.73      313.05      9.77 o 
   6  -2   5      173.71      173.45      6.63 o 
   7  -2   5       58.37       60.07      3.65 o 
  -9  -1   5        3.54        4.34      2.59 o 
  -8  -1   5       21.18       20.13      1.70 o 
  -7  -1   5       48.07       47.47      2.38 o 
  -6  -1   5        5.56        5.32      0.69 o 
  -5  -1   5      115.46      113.11      2.09 o 
  -4  -1   5       17.43       17.49      0.65 o 
  -3  -1   5      287.52      313.84      5.53 o 
  -2  -1   5      524.16      524.28      8.44 o 
  -1  -1   5      224.75      224.24      5.23 o 
   0  -1   5     1197.14     1288.68     20.40 o 
   1  -1   5      436.58      502.39      8.77 o 
   2  -1   5      536.05      556.99      9.83 o 
   3  -1   5      446.16      436.77      6.90 o 
   4  -1   5      199.85      194.03      3.64 o 
   5  -1   5      246.85      239.76      5.41 o 
   6  -1   5       64.22       65.10      3.47 o 
   7  -1   5       23.04       20.13      2.41 o 
   8  -1   5       28.01       29.49      3.53 o 
  -9   0   5        1.26        0.72      2.05 o 
  -8   0   5      219.73      234.57      7.70 o 
  -7   0   5      305.74      314.38      8.15 o 
  -6   0   5       66.45       67.16      1.64 o 
  -5   0   5      179.40      177.64      2.95 o 
  -4   0   5     1645.43     1623.72     26.73 o 
  -3   0   5     2404.99     2540.32     43.46 o 
  -2   0   5      430.81      402.88      6.68 o 
  -1   0   5     1439.60     1341.89     20.12 o 
   0   0   5     1166.71     1121.51     17.34 o 
   1   0   5      497.07      452.21      7.04 o 
   2   0   5      933.57      885.88     14.65 o 
   3   0   5     1449.24     1422.13     25.27 o 
   4   0   5      357.12      340.41      6.19 o 
   5   0   5      289.47      282.85      6.83 o 
   6   0   5       31.44       31.56      1.63 o 
   7   0   5      124.44      124.91      6.78 o 
   8   0   5       25.80       27.61      3.46 o 
  -9   1   5        3.76        2.28      2.15 o 
  -8   1   5       20.65       19.50      2.06 o 
  -7   1   5       47.72       46.46      1.69 o 
  -6   1   5        7.01        6.58      0.62 o 
  -5   1   5      112.06      109.55      2.00 o 
  -4   1   5       10.48       10.98      0.44 o 
  -3   1   5      323.41      351.79      5.36 o 
  -2   1   5      457.88      466.54      7.39 o 
  -1   1   5      297.35      289.81      4.28 o 
   0   1   5     1090.39     1190.05     20.47 o 
   1   1   5      497.49      556.01      8.52 o 
   2   1   5      553.01      584.60      9.50 o 
   3   1   5      391.94      392.38      6.67 o 
   4   1   5      237.54      232.23      3.81 o 
   5   1   5      243.43      236.65      5.81 o 
   6   1   5       57.96       60.02      2.72 o 
   7   1   5       30.80       30.90      2.47 o 
   8   1   5       25.74       29.10      3.49 o 
  -9   2   5       48.93       55.07      3.65 o 
  -8   2   5       58.30       60.94      2.26 o 
  -7   2   5      102.86      104.24      2.90 o 
  -6   2   5      183.88      181.91      3.94 o 
  -5   2   5      386.98      373.84      6.59 o 
  -4   2   5      997.16     1045.76     18.84 o 
  -3   2   5      966.25      968.64     16.80 o 
  -2   2   5      951.72      923.50     14.56 o 
  -1   2   5     1541.72     1554.74     24.61 o 
   0   2   5      837.75      777.93     11.69 o 
   1   2   5      612.14      598.47     10.72 o 
   2   2   5     1508.17     1510.66     24.13 o 
   3   2   5      793.22      769.64     12.89 o 
   4   2   5      443.67      437.31      7.83 o 
   5   2   5      234.98      243.34      5.94 o 
   6   2   5      164.92      162.60      5.69 o 
   7   2   5       56.84       58.21      4.54 o 
  -9   3   5       21.96       21.39      2.05 o 
  -8   3   5       16.97       17.36      1.67 o 
  -7   3   5        4.13        5.33      1.04 o 
  -6   3   5        5.47        4.43      0.68 o 
  -5   3   5       73.95       73.46      2.00 o 
  -4   3   5        3.80        4.03      0.52 o 
  -3   3   5       33.99       35.03      0.84 o 
  -2   3   5      168.13      171.56      2.88 o 
  -1   3   5     1009.29     1082.97     17.95 o 
   0   3   5       64.19       65.69      1.22 o 
   1   3   5      583.11      639.14     10.08 o 
   2   3   5      533.49      571.10      9.32 o 
   3   3   5      157.43      158.10      2.74 o 
   4   3   5       73.50       75.77      1.90 o 
   5   3   5       73.61       79.65      3.03 o 
   6   3   5      185.66      179.68      6.78 o 
   7   3   5       28.54       29.01      2.47 o 
  -8   4   5       26.09       27.44      2.16 o 
  -7   4   5       23.47       25.93      1.97 o 
  -6   4   5       47.63       46.46      2.68 o 
  -5   4   5      389.67      390.56     12.65 o 
  -4   4   5      463.99      455.48      8.93 o 
  -3   4   5      250.60      231.61      5.13 o 
  -2   4   5      411.90      399.07      7.22 o 
  -1   4   5      513.58      470.55      8.07 o 
   0   4   5     1094.01     1099.46     17.98 o 
   1   4   5     1011.77     1017.49     16.08 o 
   2   4   5      781.06      809.12     16.80 o 
   3   4   5      464.45      456.16      8.55 o 
   4   4   5      303.02      290.25      8.05 o 
   5   4   5      124.55      134.09      4.92 o 
   6   4   5      181.86      192.18      9.33 o 
   7   4   5       64.72       73.42      4.91 o 
  -8   5   5        0.44        0.31      1.33 o 
  -7   5   5       15.81       14.30      3.72 o 
  -6   5   5       20.42       16.68      3.43 o 
  -5   5   5        3.47        2.86      2.57 o 
  -4   5   5       56.46       55.32      2.33 o 
  -3   5   5       13.14       12.97      0.72 o 
  -2   5   5      205.33      211.90      4.26 o 
  -1   5   5        3.08        2.97      0.40 o 
   0   5   5      160.45      170.47      3.81 o 
   1   5   5       42.75       48.64      1.30 o 
   2   5   5      368.30      369.93      8.94 o 
   3   5   5       67.91       69.78      2.76 o 
   4   5   5       15.84       12.39      2.67 o 
   5   5   5       50.17       48.77      2.47 o 
   6   5   5       84.81       81.20      4.35 o 
   7   5   5       38.78       35.83      4.48 o 
  -7   6   5        3.50        3.24      3.72 o 
  -6   6   5       18.41       22.59      3.81 o 
  -5   6   5       72.60       64.81      5.24 o 
  -4   6   5      118.42      114.55      6.27 o 
  -3   6   5      141.94      142.72      4.62 o 
  -2   6   5      180.60      171.77      4.59 o 
  -1   6   5      231.12      227.18      5.10 o 
   0   6   5      309.09      311.19      7.91 o 
   1   6   5      528.01      532.04     13.31 o 
   3   6   5      405.73      395.46     18.70 o 
   6   6   5       59.11       61.92      3.54 o 
  -7   7   5        9.46        8.96      4.19 o 
  -6   7   5        7.10        8.96      3.72 o 
  -5   7   5       38.07       39.08      4.10 o 
  -4   7   5        5.28        2.67      2.67 o 
  -3   7   5        0.20        0.15      1.49 o 
  -2   7   5        8.08        9.21      1.21 o 
  -1   7   5      131.68      128.81      4.04 o 
   0   7   5       29.40       36.60      3.81 o 
   1   7   5       33.20       34.01      1.71 o 
   2   7   5        0.79        1.68      1.19 o 
   3   7   5       21.65       21.54      2.95 o 
  -6   8   5        1.78        7.72      4.00 o 
  -5   8   5        9.40       10.58      3.72 o 
  -4   8   5       30.82       31.16      3.72 o 
  -3   8   5       77.57       73.15      4.24 o 
  -2   8   5       35.69       37.78      2.28 o 
  -1   8   5       72.28       69.16      2.78 o 
   0   8   5      103.20      108.36      7.72 o 
   2   8   5      137.00      133.14      9.44 o 
  -5   9   5       12.70       14.11      4.10 o 
  -4   9   5        3.48        3.53      3.53 o 
  -3   9   5        2.46        2.52      1.97 o 
  -2   9   5       21.19       17.77      2.04 o 
  -1   9   5        4.07        4.22      1.91 o 
   1   9   5        4.58        4.31      1.37 o 
   2   9   5        2.05        0.29      2.67 o 
  -3  10   5        6.92        7.32      2.40 o 
  -2  10   5        4.90        5.15      2.67 o 
  -1  10   5       13.21       14.11      2.00 o 
   1  10   5       22.58       20.68      2.86 o 
   2  10   5       22.51       21.44      3.53 o 
  -5  -9   6        6.37        8.48      3.53 o 
  -4  -9   6        6.85        7.72      3.05 o 
  -3  -9   6        0.79        0.86      2.48 o 
   0  -9   6        7.05        8.27      1.72 o 
   1  -9   6        0.33        2.38      2.19 o 
   2  -9   6       13.23       12.87      2.29 o 
   3  -9   6       28.35       31.55      4.19 o 
  -6  -8   6       60.67       64.71      6.39 o 
  -5  -8   6       13.53       14.58      3.43 o 
  -4  -8   6        9.75       11.83      2.26 o 
  -3  -8   6       20.30       21.85      2.22 o 
  -2  -8   6       53.64       56.40      2.76 o 
  -1  -8   6      103.13       96.09      3.41 o 
   0  -8   6       30.13       31.35      1.70 o 
   1  -8   6       31.63       35.72      2.21 o 
   2  -8   6       91.65       89.31      3.37 o 
   3  -8   6       20.49       26.91      3.34 o 
   4  -8   6       19.93       18.87      4.29 o 
  -7  -7   6        0.04        4.10      4.00 o 
  -6  -7   6        1.69       -0.67      3.62 o 
  -5  -7   6       42.36       46.43      3.61 o 
  -4  -7   6       14.32       10.15      2.05 o 
  -3  -7   6       56.86       59.38      3.47 o 
  -2  -7   6       12.98       13.26      0.83 o 
  -1  -7   6       35.24       36.64      1.42 o 
   0  -7   6       46.43       48.93      2.17 o 
   1  -7   6       38.16       42.15      1.52 o 
   2  -7   6       13.95       14.88      1.17 o 
   3  -7   6       67.98       67.22      2.51 o 
   4  -7   6       36.40       38.75      2.24 o 
   5  -7   6        7.37        9.26      3.03 o 
  -7  -6   6       47.16       49.56      6.00 o 
  -6  -6   6       36.15       34.50      2.82 o 
  -5  -6   6       61.46       58.21      2.51 o 
  -4  -6   6       63.79       63.41      2.49 o 
  -3  -6   6      147.02      147.67      5.01 o 
  -2  -6   6      131.88      137.69      3.91 o 
  -1  -6   6      128.08      123.91      3.41 o 
   0  -6   6      312.12      308.39      6.53 o 
   1  -6   6      218.01      209.87      4.69 o 
   2  -6   6      143.30      143.26      4.19 o 
   3  -6   6       35.57       37.77      1.58 o 
   4  -6   6       90.36       96.65      2.99 o 
   5  -6   6       83.33       81.43      3.28 o 
   6  -6   6        8.27        7.04      3.26 o 
  -7  -5   6        0.43        0.92      1.75 o 
  -6  -5   6        4.03        4.05      2.67 o 
  -5  -5   6       38.01       34.01      1.43 o 
  -4  -5   6       47.64       49.79      1.57 o 
  -3  -5   6       72.53       72.27      1.92 o 
  -1  -5   6       46.03       48.08      1.49 o 
   0  -5   6       81.40       87.08      1.89 o 
   1  -5   6      169.31      173.85      3.66 o 
   2  -5   6       78.27       79.13      1.86 o 
   3  -5   6      117.05      116.42      3.21 o 
   4  -5   6       59.67       58.08      2.07 o 
   5  -5   6       58.03       59.27      3.44 o 
   6  -5   6        5.53        7.34      3.17 o 
  -7  -4   6       34.71       34.26      2.92 o 
  -6  -4   6       45.35       45.82      2.31 o 
  -5  -4   6       65.08       65.79      2.29 o 
  -4  -4   6      336.24      347.14      8.13 o 
  -3  -4   6      322.29      322.83      8.07 o 
  -2  -4   6      214.77      202.82      3.89 o 
  -1  -4   6      475.26      449.07      9.13 o 
   0  -4   6      592.07      607.85     13.05 o 
   1  -4   6      701.81      684.76     13.42 o 
   2  -4   6      487.61      479.51      8.97 o 
   3  -4   6      206.43      195.50      4.38 o 
   4  -4   6      181.45      187.28      4.09 o 
   5  -4   6      172.03      167.77      5.22 o 
   6  -4   6       33.56       38.77      2.61 o 
   7  -4   6       20.59       23.92      5.53 o 
  -7  -3   6       20.90       17.96      1.95 o 
  -6  -3   6       23.32       24.60      1.17 o 
  -5  -3   6        4.31        4.39      0.57 o 
  -4  -3   6       87.02       86.68      1.78 o 
  -3  -3   6      102.23      101.79      2.13 o 
  -2  -3   6      112.31      114.28      2.38 o 
  -1  -3   6      180.75      196.25      3.66 o 
   0  -3   6      455.49      462.07      7.89 o 
   1  -3   6       20.91       20.95      0.78 o 
   2  -3   6      162.59      164.56      4.07 o 
   3  -3   6      236.47      237.38      4.55 o 
   4  -3   6      248.46      244.00      5.29 o 
   5  -3   6       47.77       43.19      2.04 o 
   6  -3   6       13.69       16.33      2.04 o 
   7  -3   6       48.01       49.71      3.87 o 
  -9  -2   6       14.66       16.01      2.95 o 
  -8  -2   6       17.90       17.92      2.76 o 
  -7  -2   6       41.83       46.75      2.26 o 
  -6  -2   6      167.98      174.02      4.45 o 
  -4  -2   6      182.12      176.88      3.56 o 
  -3  -2   6      360.19      349.53      5.90 o 
  -2  -2   6     1310.75     1342.67     24.51 o 
  -1  -2   6      895.11      890.16     16.60 o 
   0  -2   6      957.50      944.08     17.70 o 
   1  -2   6     2471.98     2548.95     46.16 o 
   2  -2   6      527.04      491.59      8.14 o 
   3  -2   6      845.06      829.85     14.68 o 
   4  -2   6      613.88      591.41     12.16 o 
   5  -2   6      276.07      263.57      9.63 o 
   6  -2   6      102.91       99.04      4.61 o 
   7  -2   6       49.97       58.39      4.58 o 
  -9  -1   6        5.22        9.50      2.61 o 
  -8  -1   6        3.60        4.42      1.55 o 
  -7  -1   6        7.90        7.87      1.34 o 
  -6  -1   6        0.26       -0.14      0.78 o 
  -5  -1   6        6.85        7.62      0.55 o 
  -4  -1   6       71.06       67.88      1.47 o 
  -3  -1   6      229.69      233.93      3.71 o 
  -2  -1   6      248.19      255.41      4.83 o 
  -1  -1   6      830.46      881.35     14.32 o 
   0  -1   6      241.58      263.53      4.45 o 
   1  -1   6      103.07      100.56      3.68 o 
   2  -1   6      159.70      145.00      2.51 o 
   3  -1   6      421.87      431.92      7.48 o 
   4  -1   6      118.21      118.74      2.46 o 
   5  -1   6       41.34       41.12      1.76 o 
   6  -1   6       39.97       40.61      2.78 o 
   7  -1   6       35.04       36.87      2.81 o 
  -9   0   6        0.28       -0.63      2.03 o 
  -8   0   6        0.54        0.95      1.58 o 
  -7   0   6       34.38       34.85      1.33 o 
  -6   0   6      145.28      145.60      3.40 o 
  -5   0   6      238.08      243.24      4.11 o 
  -4   0   6       32.49       42.11      0.93 o 
  -3   0   6     1001.95     1028.00     17.62 o 
  -2   0   6      955.44      929.55     15.89 o 
  -1   0   6     1352.04     1356.40     20.97 o 
   0   0   6     5426.87     5733.61     98.50 o 
   1   0   6     1065.97     1094.86     17.48 o 
   2   0   6      716.86      694.88     11.51 o 
   3   0   6      756.63      697.76     12.00 o 
   4   0   6     1193.70     1183.24     22.06 o 
   5   0   6      385.90      378.09     10.68 o 
   6   0   6       83.76       83.53      2.96 o 
   7   0   6       52.40       48.33      4.14 o 
  -9   1   6        5.38        7.67      2.21 o 
  -8   1   6        3.22        4.04      1.81 o 
  -7   1   6        6.56        7.01      0.93 o 
  -6   1   6        0.79        0.82      0.62 o 
  -5   1   6        3.41        4.09      0.49 o 
  -4   1   6       87.48       84.47      1.44 o 
  -3   1   6      201.58      207.95      3.59 o 
  -2   1   6      287.86      297.83      4.37 o 
  -1   1   6      799.82      853.12     14.39 o 
   0   1   6      224.00      249.77      4.17 o 
   1   1   6      143.16      140.74      2.94 o 
   2   1   6      128.53      118.78      2.40 o 
   3   1   6      422.68      430.35      7.50 o 
   4   1   6      126.40      127.94      2.60 o 
   5   1   6       39.96       41.49      1.79 o 
   6   1   6       49.59       51.51      2.50 o 
   7   1   6       33.21       34.79      3.51 o 
  -9   2   6        9.63       12.59      2.33 o 
  -8   2   6        9.07        8.37      1.22 o 
  -7   2   6       47.63       49.94      1.94 o 
  -6   2   6      180.69      186.90      3.96 o 
  -5   2   6       64.62       65.05      1.49 o 
  -4   2   6      199.44      191.19      3.17 o 
  -3   2   6      327.08      309.94      5.29 o 
  -2   2   6     1353.24     1414.97     22.11 o 
  -1   2   6      974.48      980.48     16.08 o 
   0   2   6      958.37      958.87     15.26 o 
   1   2   6     2618.14     2669.94     41.73 o 
   2   2   6      529.64      489.73      7.92 o 
   3   2   6      761.82      752.00     13.06 o 
   4   2   6      664.54      648.57     12.25 o 
   5   2   6      348.24      339.99      9.72 o 
   6   2   6      102.54      105.19      5.82 o 
   7   2   6       48.32       57.92      4.77 o 
  -9   3   6        3.91        3.39      2.04 o 
  -8   3   6        7.20        7.26      1.99 o 
  -7   3   6       21.37       17.71      1.49 o 
  -6   3   6       19.58       19.55      1.09 o 
  -5   3   6        3.04        3.57      0.73 o 
  -4   3   6       83.43       82.91      2.01 o 
  -3   3   6      124.25      124.25      2.18 o 
  -2   3   6      109.61      117.58      2.21 o 
  -1   3   6      143.54      160.16      2.85 o 
   0   3   6      444.49      458.71      7.41 o 
   1   3   6       22.65       28.02      0.69 o 
   2   3   6      207.15      207.60      3.20 o 
   3   3   6      189.84      192.37      3.94 o 
   4   3   6      245.18      250.94      6.02 o 
   6   3   6       13.29       16.08      2.05 o 
   7   3   6       40.60       43.24      3.91 o 
  -8   4   6       28.87       31.40      2.79 o 
  -7   4   6       31.53       31.13      1.76 o 
  -6   4   6       29.73       30.39      2.90 o 
  -5   4   6       66.03       63.63      3.25 o 
  -4   4   6      331.95      340.48      7.23 o 
  -3   4   6      354.78      358.97      7.17 o 
  -2   4   6      198.55      186.24      3.73 o 
  -1   4   6      500.91      482.79      8.38 o 
   0   4   6      641.56      654.67     10.57 o 
   1   4   6      707.81      690.88     11.45 o 
   2   4   6      487.22      480.55      8.35 o 
   3   4   6      227.05      214.52      4.44 o 
   4   4   6      186.99      188.11      5.52 o 
   5   4   6      201.39      190.72      6.84 o 
   6   4   6       47.79       48.81      3.35 o 
   7   4   6       16.22       22.68      4.77 o 
  -8   5   6       10.28        8.44      1.47 o 
  -7   5   6        0.98       -0.67      3.53 o 
  -6   5   6        3.77        5.43      3.15 o 
  -5   5   6       32.72       25.83      3.62 o 
  -4   5   6       46.50       50.12      2.30 o 
  -3   5   6       78.53       81.82      2.18 o 
  -2   5   6       29.12       28.02      0.99 o 
  -1   5   6       48.71       48.04      1.24 o 
   0   5   6       70.33       74.81      1.68 o 
   1   5   6      160.55      166.68      3.70 o 
   2   5   6       50.00       55.85      5.53 o 
   3   5   6      148.68      144.84      6.17 o 
   4   5   6       67.86       62.76      2.75 o 
   5   5   6       50.22       45.69      2.61 o 
   6   5   6        6.05        8.29      2.76 o 
  -7   6   6       44.63       51.27      6.19 o 
  -6   6   6       37.42       38.69      4.38 o 
  -5   6   6       64.29       58.23      5.62 o 
  -4   6   6       62.20       61.66      5.43 o 
  -3   6   6      157.09      161.89      5.94 o 
  -2   6   6      154.88      158.49      4.35 o 
  -1   6   6      130.21      127.06      3.21 o 
   0   6   6      295.83      287.76      6.28 o 
   1   6   6      179.63      170.83      5.08 o 
   2   6   6      187.51      179.22      7.38 o 
   3   6   6       34.10       38.12      4.77 o 
   4   6   6       93.18       94.26      7.82 o 
   5   6   6       75.85       69.63      3.87 o 
   6   6   6        9.59        8.58      2.67 o 
  -7   7   6        0.20        0.76      4.19 o 
  -6   7   6        1.04        0.19      3.72 o 
  -5   7   6       45.28       48.89      5.43 o 
  -4   7   6       11.56       10.10      3.05 o 
  -3   7   6       49.09       51.75      3.46 o 
  -2   7   6       12.59       13.23      1.32 o 
  -1   7   6       28.40       29.37      1.58 o 
   0   7   6       47.35       46.89      2.15 o 
   1   7   6       23.66       28.02      2.49 o 
   2   7   6       14.78       15.78      2.48 o 
   5   7   6        4.53        3.76      1.25 o 
  -6   8   6       64.97       65.95      6.77 o 
  -5   8   6       15.61       19.63      3.91 o 
  -4   8   6       13.25       14.39      3.43 o 
  -3   8   6       24.01       23.84      2.24 o 
  -2   8   6       55.94       54.33      3.45 o 
  -1   8   6      101.72       95.93      4.00 o 
   0   8   6       25.41       26.42      1.55 o 
   1   8   6       38.19       38.62      2.56 o 
  -5   9   6        5.08        1.14      4.00 o 
  -4   9   6        7.73       12.77      3.81 o 
  -3   9   6        0.49       -1.42      2.03 o 
  -2   9   6       48.79       52.02      3.61 o 
  -1   9   6        9.88        7.87      1.57 o 
   0   9   6        5.37        5.34      0.82 o 
   1   9   6        1.05        3.34      2.29 o 
   2   9   6       15.00       16.68      3.15 o 
  -3  10   6       11.49       13.15      3.81 o 
  -2  10   6        9.60        8.86      2.86 o 
  -1  10   6        8.88        8.29      2.29 o 
   0  10   6       28.11       26.31      1.50 o 
   1  10   6        4.88        8.10      2.76 o 
  -4  -9   7        0.31       -1.24      2.95 o 
  -3  -9   7        0.33       -1.62      2.57 o 
  -1  -9   7        3.67        2.10      1.81 o 
   1  -9   7       52.90       66.24      5.05 o 
   2  -9   7       10.79       12.05      1.84 o 
  -6  -8   7        6.21        7.34      3.91 o 
  -5  -8   7       13.95       17.06      3.53 o 
  -4  -8   7        9.58       10.28      2.22 o 
  -3  -8   7       60.19       62.78      3.83 o 
  -2  -8   7       98.36      103.72      3.49 o 
  -1  -8   7       16.08       17.01      1.70 o 
   0  -8   7       40.90       39.77      2.90 o 
   1  -8   7       93.58       98.04      3.82 o 
   2  -8   7      158.04      156.62      6.23 o 
   3  -8   7       25.92       25.16      4.10 o 
   4  -8   7       11.98        9.91      4.10 o 
  -7  -7   7        3.07        3.34      4.38 o 
  -6  -7   7        0.13        0.19      3.43 o 
  -5  -7   7       13.04       13.82      3.43 o 
  -4  -7   7       35.62       35.27      2.66 o 
  -3  -7   7       37.20       36.34      2.96 o 
  -2  -7   7        5.83        5.23      0.92 o 
  -1  -7   7       14.90       16.70      0.99 o 
   0  -7   7       61.68       65.33      2.61 o 
   1  -7   7       16.55       19.38      1.19 o 
   2  -7   7      117.07      123.23      3.88 o 
   3  -7   7       29.29       32.60      2.09 o 
   4  -7   7       22.19       25.73      2.10 o 
   5  -7   7       11.34       14.84      3.40 o 
  -7  -6   7        8.00        6.48      4.38 o 
  -6  -6   7       12.14       11.39      2.26 o 
  -5  -6   7       47.60       51.67      2.57 o 
  -4  -6   7       77.38       78.69      2.50 o 
  -3  -6   7      135.54      130.27      4.26 o 
  -2  -6   7      151.17      152.63      4.19 o 
  -1  -6   7      158.07      157.78      3.87 o 
   0  -6   7      235.59      231.35      4.68 o 
   1  -6   7      241.77      250.46      5.66 o 
   2  -6   7      136.21      130.65      4.28 o 
   3  -6   7      145.92      141.89      4.01 o 
   4  -6   7       73.89       80.15      3.76 o 
   5  -6   7       51.51       50.15      5.24 o 
  -7  -5   7        0.40       -0.88      1.95 o 
  -6  -5   7       14.10       13.18      1.43 o 
  -5  -5   7       14.01       15.07      1.01 o 
  -4  -5   7      184.88      178.41      4.72 o 
  -3  -5   7       32.32       33.24      1.19 o 
  -2  -5   7       69.78       67.41      1.68 o 
  -1  -5   7       18.41       21.41      0.83 o 
   0  -5   7       69.57       74.88      2.04 o 
   1  -5   7      339.92      350.54      7.23 o 
   2  -5   7       31.85       33.04      1.00 o 
   3  -5   7       34.02       37.77      1.39 o 
   4  -5   7       85.74       87.63      2.82 o 
   5  -5   7       75.29       73.52      4.98 o 
   6  -5   7       29.97       30.43      3.77 o 
  -7  -4   7        8.97       10.00      2.01 o 
  -6  -4   7        5.66        8.00      1.39 o 
  -5  -4   7       83.98       83.22      2.53 o 
  -4  -4   7      244.62      244.17      5.80 o 
  -3  -4   7      131.00      137.70      2.81 o 
  -2  -4   7      574.54      595.77     10.30 o 
  -1  -4   7      618.42      607.28     11.44 o 
   0  -4   7      320.09      319.14      6.21 o 
   1  -4   7      480.38      465.42      8.45 o 
   2  -4   7      209.22      193.28      9.44 o 
   3  -4   7      294.26      288.92      6.14 o 
   4  -4   7      235.64      227.37      5.18 o 
   5  -4   7       53.29       52.16      2.31 o 
   6  -4   7       66.79       67.19      3.12 o 
  -7  -3   7        4.94        2.76      1.41 o 
  -6  -3   7       32.00       28.77      1.44 o 
  -5  -3   7       90.53       83.90      1.87 o 
  -4  -3   7        2.60        3.47      0.57 o 
  -3  -3   7      383.82      380.72      6.79 o 
  -2  -3   7       12.51       11.96      1.28 o 
  -1  -3   7       92.07       84.99      1.84 o 
   0  -3   7       88.95       93.92      1.82 o 
   1  -3   7      252.05      262.80      4.91 o 
   2  -3   7      166.88      172.70      3.72 o 
   4  -3   7      107.51      110.81      3.12 o 
   5  -3   7      156.19      160.94      5.39 o 
   6  -3   7       60.56       60.68      4.39 o 
   7  -3   7       21.10       16.48      3.08 o 
  -9  -2   7       14.90       16.30      3.15 o 
  -8  -2   7       11.41       13.37      2.10 o 
  -7  -2   7       47.38       51.13      2.36 o 
  -6  -2   7       23.30       25.25      1.64 o 
  -5  -2   7      311.46      306.50      6.85 o 
  -4  -2   7      120.33      120.11      2.54 o 
  -3  -2   7      655.16      659.71     11.67 o 
  -2  -2   7      884.68      908.38     15.01 o 
  -1  -2   7      762.51      738.99     21.24 o 
   0  -2   7      697.28      649.48     12.41 o 
   1  -2   7      408.04      375.35      8.05 o 
   2  -2   7      986.98      972.28     16.61 o 
   3  -2   7      287.87      272.73      4.86 o 
   4  -2   7       61.24       57.50      2.56 o 
   5  -2   7       81.80       84.85      3.38 o 
   6  -2   7      121.06      127.27      5.68 o 
   7  -2   7       28.72       32.06      3.40 o 
  -9  -1   7        3.01        3.05      3.15 o 
  -8  -1   7        8.64        6.91      1.78 o 
  -7  -1   7        0.08        0.43      1.50 o 
  -6  -1   7       34.13       28.97      1.32 o 
  -5  -1   7       73.60       69.18      1.53 o 
  -4  -1   7       54.12       48.19      1.00 o 
  -3  -1   7       21.61       23.25      0.69 o 
  -2  -1   7      491.70      499.16      8.27 o 
  -1  -1   7      246.97      273.20      7.22 o 
   0  -1   7      344.29      335.66      4.88 o 
   1  -1   7      355.02      379.63      6.74 o 
   2  -1   7       93.99      108.09      2.19 o 
   4  -1   7      181.97      185.23      4.21 o 
   5  -1   7      183.48      185.80      5.35 o 
   6  -1   7       80.94       81.12      4.55 o 
   7  -1   7       20.45       19.99      3.22 o 
  -9   0   7       23.37       21.89      2.86 o 
  -8   0   7       18.34       22.99      2.12 o 
  -7   0   7        4.47        4.55      0.89 o 
  -6   0   7      287.73      277.67      6.23 o 
  -5   0   7      118.51      125.53      2.24 o 
  -4   0   7      510.84      511.17      8.82 o 
  -3   0   7      352.97      314.77      5.67 o 
  -2   0   7      625.27      608.36     10.08 o 
  -1   0   7     1630.22     1718.61     27.39 o 
   1   0   7      720.78      650.60     10.81 o 
   2   0   7     1669.21     1659.89     27.35 o 
   3   0   7      171.48      169.11      3.10 o 
   4   0   7       37.48       39.21      1.51 o 
   5   0   7      246.68      240.40      6.99 o 
   6   0   7       61.16       57.91      3.28 o 
   7   0   7       46.17       43.04      3.91 o 
  -9   1   7        3.40        0.52      2.63 o 
  -8   1   7        8.76        6.70      2.39 o 
  -7   1   7        0.37       -0.03      0.97 o 
  -6   1   7       34.59       28.90      1.13 o 
  -5   1   7       76.02       69.88      1.66 o 
  -4   1   7       45.66       41.45      1.02 o 
  -3   1   7       25.15       26.54      0.71 o 
  -2   1   7      449.79      462.17      7.99 o 
  -1   1   7      338.20      363.26      5.96 o 
   0   1   7      273.69      267.00      4.89 o 
   1   1   7      341.86      367.77      6.51 o 
   2   1   7       96.72      110.45      2.11 o 
   3   1   7      150.34      146.78      2.75 o 
   4   1   7      128.99      136.39      4.91 o 
   5   1   7      167.66      172.95      6.07 o 
   6   1   7       98.33       99.30      3.67 o 
   7   1   7       18.93       20.96      3.46 o 
  -9   2   7       20.03       21.55      3.02 o 
  -8   2   7       10.53       11.25      1.65 o 
  -7   2   7       48.15       49.63      2.10 o 
  -6   2   7       15.33       16.08      0.90 o 
  -5   2   7      355.60      346.19      6.25 o 
  -4   2   7      133.51      132.41      2.34 o 
  -3   2   7      588.48      599.57     10.39 o 
  -2   2   7      888.06      916.02     14.62 o 
  -1   2   7      564.19      567.90      9.95 o 
   0   2   7      717.00      676.96     10.70 o 
   1   2   7      515.56      472.63      6.99 o 
   2   2   7      908.19      900.10     15.51 o 
   3   2   7      215.78      210.96      4.66 o 
   4   2   7       68.22       63.98      2.06 o 
   5   2   7       55.87       60.38      3.71 o 
   6   2   7      130.78      134.74      7.04 o 
   7   2   7       19.50       23.73      3.60 o 
  -9   3   7        1.64        1.16      2.86 o 
  -8   3   7        5.39        4.43      1.77 o 
  -7   3   7        6.41        4.62      1.21 o 
  -6   3   7       33.00       28.16      1.58 o 
  -5   3   7       86.92       77.67      1.88 o 
  -4   3   7        3.60        4.42      0.59 o 
  -3   3   7      375.19      375.64      7.13 o 
  -2   3   7        4.02        3.82      0.35 o 
  -1   3   7       97.59       91.53      1.59 o 
   0   3   7       90.78       98.51      1.72 o 
   1   3   7      243.48      253.51      4.23 o 
   2   3   7      181.62      186.77      3.28 o 
   3   3   7       26.13       26.31      1.05 o 
   4   3   7      112.99      117.17      3.65 o 
   5   3   7      140.92      141.41      6.16 o 
   6   3   7       55.27       54.44      4.72 o 
   7   3   7       28.90       34.53      3.64 o 
  -8   4   7       21.83       24.20      2.15 o 
  -7   4   7        6.40        8.32      1.20 o 
  -6   4   7       13.57       13.18      1.22 o 
  -5   4   7       95.38       89.61      4.58 o 
  -4   4   7      240.27      238.17      5.83 o 
  -3   4   7      111.65      117.51      2.71 o 
  -2   4   7      497.82      512.15     10.40 o 
  -1   4   7      638.52      622.56     10.25 o 
   0   4   7      289.30      283.87      4.85 o 
   1   4   7      455.34      440.33      7.86 o 
   2   4   7      149.74      142.72      2.84 o 
   3   4   7      302.64      294.08      8.35 o 
   4   4   7      234.46      222.73      8.55 o 
   5   4   7       44.32       44.60      3.47 o 
   6   4   7       48.36       49.99      4.07 o 
  -8   5   7        5.17        6.12      1.48 o 
  -7   5   7        0.92        0.30      1.25 o 
  -6   5   7       16.37       10.86      3.43 o 
  -5   5   7        9.61        8.96      3.05 o 
  -4   5   7      189.19      180.88      8.46 o 
  -3   5   7       21.76       22.32      1.44 o 
  -2   5   7       76.12       73.45      2.03 o 
  -1   5   7       14.48       17.22      0.75 o 
   0   5   7       87.30       92.88      1.83 o 
   1   5   7      333.93      343.70      6.95 o 
   2   5   7       22.04       24.32      1.36 o 
   3   5   7       36.15       36.72      1.98 o 
   4   5   7       83.96       85.32      3.75 o 
   5   5   7       72.03       65.32      4.30 o 
   6   5   7       26.03       22.87      3.43 o 
  -7   6   7       13.31       13.06      4.19 o 
  -6   6   7       17.71       13.91      3.72 o 
  -5   6   7       34.60       35.74      4.57 o 
  -4   6   7       64.83       63.66      6.19 o 
  -3   6   7      128.60      122.87      6.20 o 
  -2   6   7      166.14      163.78      6.09 o 
  -1   6   7      128.41      127.67      3.90 o 
   0   6   7      216.37      208.47      5.36 o 
   1   6   7      212.60      219.00      6.17 o 
   2   6   7      155.42      147.62      5.40 o 
   3   6   7      152.72      145.55      5.52 o 
   4   6   7       66.80       64.48      3.21 o 
   5   6   7       46.93       43.27      4.29 o 
  -7   7   7        2.47        4.19      4.38 o 
  -6   7   7        0.07       -1.72      3.81 o 
  -5   7   7       15.48       13.15      3.62 o 
  -4   7   7       29.68       27.45      3.81 o 
  -3   7   7       43.47       45.27      4.57 o 
  -2   7   7        7.53        8.22      1.60 o 
  -1   7   7       14.95       15.98      1.40 o 
   0   7   7       61.92       59.52      2.08 o 
   1   7   7       27.40       28.32      1.22 o 
   2   7   7      112.75      116.44      6.27 o 
   3   7   7       30.91       27.73      2.67 o 
   4   7   7       22.53       19.59      1.74 o 
   5   7   7       13.18       12.39      2.48 o 
  -6   8   7        3.70        2.10      4.19 o 
  -5   8   7       15.54       15.25      4.00 o 
  -4   8   7        5.56        4.10      3.24 o 
  -3   8   7       56.99       58.52      3.89 o 
  -2   8   7       89.24       90.43      5.24 o 
  -1   8   7       22.63       22.85      1.67 o 
   0   8   7       27.38       25.16      1.31 o 
   1   8   7       91.73       81.69      3.55 o 
   2   8   7      176.77      168.40     11.06 o 
   4   8   7        7.83        6.51      1.28 o 
  -4   9   7        0.79       -1.05      3.53 o 
  -3   9   7        0.03       -1.43      3.24 o 
  -2   9   7        5.49        3.88      2.08 o 
  -1   9   7        3.27        2.19      2.10 o 
   0   9   7        4.49        5.40      1.00 o 
   1   9   7       55.25       51.49      2.52 o 
   2   9   7       16.34       16.01      3.15 o 
  -2  10   7        7.59        9.91      3.05 o 
  -1  10   7       20.43       21.44      2.95 o 
   0  10   7        2.79        3.48      1.62 o 
  -4  -9   8        0.45        3.34      3.24 o 
  -3  -9   8        1.11        0.86      2.76 o 
  -2  -9   8        6.05        7.05      1.91 o 
  -1  -9   8        5.72        4.96      2.19 o 
   2  -9   8        7.70        3.34      3.05 o 
  -5  -8   8        0.68        2.76      3.34 o 
  -4  -8   8       10.80       11.30      2.28 o 
  -3  -8   8       24.62       28.59      2.56 o 
  -2  -8   8       15.82       17.54      1.48 o 
  -1  -8   8       16.64       17.56      1.39 o 
   1  -8   8        7.95        6.71      1.78 o 
   2  -8   8       21.42       25.99      2.45 o 
   3  -8   8       26.02       24.11      4.38 o 
  -6  -7   8        0.42        2.19      3.81 o 
  -5  -7   8        4.99        7.82      3.34 o 
  -4  -7   8        0.80        1.68      2.09 o 
  -3  -7   8        1.44        1.40      0.97 o 
  -2  -7   8       31.89       32.23      1.80 o 
  -1  -7   8       32.70       36.26      1.94 o 
   0  -7   8        4.19        6.03      0.75 o 
   1  -7   8       17.52       18.20      1.35 o 
   2  -7   8       31.38       35.37      2.17 o 
   3  -7   8       36.66       38.89      2.73 o 
   4  -7   8       15.22       17.66      3.20 o 
  -7  -6   8       21.42       23.16      4.77 o 
  -6  -6   8       16.61       17.80      3.24 o 
  -5  -6   8       80.30       77.40      2.52 o 
  -4  -6   8       39.26       39.36      1.57 o 
  -3  -6   8       35.99       34.53      1.53 o 
  -2  -6   8       36.32       36.52      1.90 o 
  -1  -6   8      260.03      253.11      5.53 o 
   0  -6   8      118.63      129.15      3.13 o 
   1  -6   8        8.35        9.76      0.89 o 
   2  -6   8      119.51      118.57      3.74 o 
   3  -6   8       60.29       58.50      2.63 o 
   4  -6   8       51.26       51.64      3.91 o 
   5  -6   8        6.84        7.95      3.47 o 
  -7  -5   8        5.83        5.93      2.09 o 
  -6  -5   8        7.05       10.88      3.19 o 
  -5  -5   8       32.69       33.90      1.63 o 
  -4  -5   8       13.14       14.31      0.97 o 
  -3  -5   8       29.24       30.18      1.25 o 
  -2  -5   8       64.82       65.65      1.74 o 
  -1  -5   8       30.90       30.64      1.21 o 
   0  -5   8        5.08        6.51      0.82 o 
   1  -5   8      151.49      164.38      3.76 o 
   2  -5   8       27.63       28.90      1.15 o 
   3  -5   8      109.25      113.68      2.74 o 
   4  -5   8       28.12       29.56      1.44 o 
   5  -5   8       57.30       57.39      4.95 o 
  -6  -4   8      100.17      102.90      4.04 o 
  -5  -4   8      129.71      125.97      3.91 o 
  -4  -4   8      200.34      200.35      4.66 o 
  -3  -4   8       16.91       17.11      0.71 o 
  -2  -4   8      162.83      162.16      3.15 o 
  -1  -4   8      397.19      394.96      7.99 o 
   0  -4   8      384.33      376.17      7.85 o 
   1  -4   8      275.44      269.67      5.07 o 
   2  -4   8       17.10       16.96      0.92 o 
   3  -4   8      216.88      211.15      4.62 o 
   4  -4   8      151.23      151.75      4.38 o 
   5  -4   8       97.58       93.96      4.76 o 
   6  -4   8       14.88       12.23      2.50 o 
  -7  -3   8       17.72       17.27      1.44 o 
  -6  -3   8       10.11        8.37      1.03 o 
  -5  -3   8        2.89        3.50      0.71 o 
  -4  -3   8       53.40       52.43      1.45 o 
  -3  -3   8       12.54       12.28      0.77 o 
  -2  -3   8      202.41      216.83      4.48 o 
  -1  -3   8       98.49      104.95      2.14 o 
   0  -3   8       76.51       82.35      2.39 o 
   1  -3   8      178.48      183.42      4.05 o 
   2  -3   8      838.30      850.20     16.39 o 
   3  -3   8       45.06       44.91      1.67 o 
   4  -3   8      109.22      110.04      4.24 o 
   5  -3   8       90.90       93.71      4.01 o 
   6  -3   8       75.46       81.59      5.38 o 
  -9  -2   8        0.15       -2.76      2.95 o 
  -8  -2   8       20.32       24.97      3.34 o 
  -7  -2   8       49.93       52.19      2.74 o 
  -6  -2   8       75.68       82.77      2.51 o 
  -5  -2   8      114.18      118.47      2.51 o 
  -4  -2   8      319.96      322.44      6.42 o 
  -3  -2   8      467.87      485.17      8.77 o 
  -2  -2   8      127.76      122.60      2.99 o 
  -1  -2   8      395.60      381.06      7.21 o 
   0  -2   8     1232.91     1253.96     25.75 o 
   1  -2   8      167.72      154.50      3.29 o 
   2  -2   8      346.10      323.83      6.29 o 
   3  -2   8      283.19      269.43      5.78 o 
   4  -2   8      373.10      365.44     11.29 o 
   5  -2   8      148.84      145.08      6.19 o 
   6  -2   8       36.25       35.58      2.82 o 
  -9  -1   8        2.77        2.19      3.24 o 
  -8  -1   8        5.28        3.18      1.77 o 
  -7  -1   8        8.84        6.40      1.65 o 
  -6  -1   8        6.10        4.01      1.26 o 
  -5  -1   8       52.50       43.02      1.25 o 
  -4  -1   8       33.51       27.08      0.80 o 
  -3  -1   8       13.39       11.95      0.50 o 
  -2  -1   8       55.39       58.43      1.38 o 
  -1  -1   8      740.42      793.11     14.22 o 
   0  -1   8      337.01      357.23      5.83 o 
   1  -1   8       93.34       94.22      1.98 o 
   2  -1   8      441.91      442.01      9.17 o 
   3  -1   8     1077.50     1108.84     20.11 o 
   4  -1   8      199.18      195.70      5.42 o 
   5  -1   8       39.48       38.46      2.10 o 
   6  -1   8       56.53       60.50      4.65 o 
   7  -1   8       68.58       75.04      5.45 o 
  -9   0   8        4.69        8.39      3.53 o 
  -8   0   8        8.61       10.46      1.94 o 
  -7   0   8       61.30       66.35      2.35 o 
  -6   0   8       33.37       36.85      1.53 o 
  -5   0   8      184.65      204.61      3.66 o 
  -4   0   8      265.58      284.69      5.19 o 
  -3   0   8      373.51      361.75      6.27 o 
  -2   0   8      781.97      785.70     12.99 o 
  -1   0   8      789.64      774.80     12.85 o 
   0   0   8      102.96       97.00      1.89 o 
   1   0   8      799.73      786.70     13.58 o 
   2   0   8      213.22      189.76      3.32 o 
   3   0   8      790.35      784.05     14.67 o 
   4   0   8      443.24      422.57     11.91 o 
   5   0   8       33.85       30.94      1.93 o 
   6   0   8       88.80       85.68      5.48 o 
   7   0   8       64.98       74.58      5.63 o 
  -9   1   8        2.33        2.25      2.66 o 
  -8   1   8        4.89        4.81      2.42 o 
  -7   1   8       11.05        8.40      1.07 o 
  -6   1   8        4.11        3.61      0.84 o 
  -5   1   8       51.51       41.92      1.25 o 
  -4   1   8       40.26       33.95      0.89 o 
  -3   1   8       16.33       12.28      0.50 o 
  -2   1   8       66.31       70.85      1.30 o 
  -1   1   8      751.64      802.63     13.74 o 
   0   1   8      324.33      339.77      5.67 o 
   1   1   8       96.81       98.73      1.85 o 
   2   1   8      520.02      522.23      8.17 o 
   3   1   8     1026.26     1046.84     21.12 o 
   4   1   8      211.02      212.56      6.05 o 
   5   1   8       49.62       48.03      2.77 o 
   6   1   8       58.38       58.89      4.79 o 
   7   1   8       64.81       69.51      5.19 o 
  -9   2   8        0.13       -1.44      2.73 o 
  -8   2   8       23.08       29.09      3.15 o 
  -7   2   8       41.86       45.16      2.13 o 
  -6   2   8       73.13       76.66      2.15 o 
  -5   2   8       94.88       96.62      2.36 o 
  -4   2   8      353.42      354.75      6.19 o 
  -3   2   8      438.26      453.83      7.81 o 
  -2   2   8      175.55      160.61      2.64 o 
  -1   2   8      441.41      421.24      6.77 o 
   0   2   8     1230.95     1256.66     21.54 o 
   1   2   8      122.08      114.15      2.22 o 
   2   2   8      392.70      367.53      6.10 o 
   3   2   8      361.53      340.87      6.45 o 
   4   2   8      346.18      341.15     13.11 o 
   5   2   8      158.31      159.45      7.75 o 
   6   2   8       35.60       34.44      3.60 o 
  -8   3   8        0.82        0.17      1.78 o 
  -7   3   8       16.66       15.01      1.70 o 
  -6   3   8       10.77        7.14      1.10 o 
  -5   3   8        2.20        1.70      0.69 o 
  -4   3   8       64.73       58.63      1.38 o 
  -3   3   8       21.82       20.95      0.64 o 
  -2   3   8      214.68      227.48      3.70 o 
  -1   3   8       95.32      102.23      1.85 o 
   0   3   8      112.12      115.52      1.93 o 
   1   3   8      225.83      229.68      3.64 o 
   2   3   8      821.91      828.15     15.09 o 
   3   3   8       59.44       61.15      2.15 o 
   4   3   8      117.61      115.23      4.89 o 
   5   3   8       96.41      103.48      4.60 o 
   6   3   8       77.00       87.01      8.20 o 
  -8   4   8        3.14        1.86      1.80 o 
  -7   4   8       26.27       25.28      1.64 o 
  -6   4   8       88.16       88.87      3.46 o 
  -5   4   8      147.80      134.69      5.10 o 
  -4   4   8      181.03      174.48      5.57 o 
  -3   4   8       29.39       27.01      1.22 o 
  -2   4   8      157.61      160.46      2.94 o 
  -1   4   8      454.09      453.95      7.45 o 
   0   4   8      387.27      377.38      7.19 o 
   1   4   8      269.78      261.32      4.92 o 
   3   4   8      219.73      215.25      6.97 o 
   4   4   8      171.08      169.39      7.71 o 
   5   4   8       90.81       84.70      5.20 o 
   6   4   8       18.28       23.06      4.86 o 
  -8   5   8       22.56       18.10      2.23 o 
  -7   5   8        4.62        3.07      1.19 o 
  -6   5   8        4.89        5.91      3.34 o 
  -5   5   8       40.43       35.26      3.91 o 
  -4   5   8        8.22        8.39      2.86 o 
  -3   5   8       35.26       38.61      1.99 o 
  -2   5   8       78.45       78.09      2.23 o 
  -1   5   8       43.79       42.78      1.15 o 
   0   5   8        5.45        5.09      0.63 o 
   1   5   8      166.84      178.39      3.99 o 
   2   5   8       39.42       40.81      1.80 o 
   3   5   8      115.80      121.91      4.73 o 
   4   5   8       20.17       18.03      2.33 o 
   5   5   8       62.14       60.70      4.30 o 
  -7   6   8       21.22       23.35      4.48 o 
  -6   6   8       21.00       19.35      3.91 o 
  -5   6   8       65.44       56.80      6.39 o 
  -4   6   8       52.11       50.13      4.77 o 
  -3   6   8       46.30       43.58      2.88 o 
  -2   6   8       29.77       29.84      3.19 o 
  -1   6   8      252.83      238.45      6.48 o 
   0   6   8      154.39      156.76      4.21 o 
   2   6   8      110.34      107.45      3.96 o 
   3   6   8       61.63       62.29      2.98 o 
   4   6   8       45.39       45.42      3.46 o 
   5   6   8       13.88       12.20      2.95 o 
  -6   7   8        0.94       -1.72      3.72 o 
  -5   7   8        3.71        4.29      3.43 o 
  -4   7   8        1.73        2.00      3.05 o 
  -3   7   8        0.44       -0.11      1.79 o 
  -2   7   8       34.83       34.98      2.59 o 
  -1   7   8       37.73       37.19      1.73 o 
   0   7   8       11.24       12.41      1.07 o 
   1   7   8        8.68        4.96      3.05 o 
   2   7   8       33.83       35.88      1.84 o 
   3   7   8       37.00       36.80      4.15 o 
   4   7   8       16.18       16.49      2.57 o 
  -5   8   8        2.26        3.62      3.72 o 
  -4   8   8        7.23        2.38      3.53 o 
  -3   8   8       28.89       31.93      4.00 o 
  -2   8   8       19.29       20.11      3.53 o 
  -1   8   8       17.00       16.73      1.48 o 
   0   8   8       29.11       27.65      1.46 o 
   1   8   8       11.47       14.21      1.69 o 
   2   8   8       20.58       18.39      2.19 o 
   3   8   8       23.18       26.28      3.53 o 
  -4   9   8        1.02       -2.57      3.81 o 
  -3   9   8        0.82       -0.38      3.62 o 
  -2   9   8        4.65        3.24      3.53 o 
  -1   9   8        7.62        7.33      1.04 o 
   0   9   8        6.15        7.22      1.76 o 
   1   9   8        6.56        4.92      1.35 o 
   2   9   8        4.08        5.91      2.19 o 
  -3  -9   9       13.17       12.96      3.05 o 
  -2  -9   9        1.64        4.00      1.65 o 
  -5  -8   9        3.25        5.81      3.81 o 
  -4  -8   9       11.93       13.15      2.41 o 
  -3  -8   9       23.66       24.37      2.48 o 
  -2  -8   9        5.57        5.78      1.71 o 
  -1  -8   9       19.51       23.14      1.95 o 
   1  -8   9       25.56       22.77      2.22 o 
   2  -8   9       27.04       26.21      4.29 o 
   3  -8   9        6.08       10.58      4.10 o 
  -6  -7   9        1.47        5.62      4.00 o 
  -5  -7   9        2.24        4.10      3.43 o 
  -4  -7   9       37.17       36.91      2.21 o 
  -3  -7   9        8.42        9.08      1.52 o 
  -2  -7   9       25.05       24.98      1.58 o 
  -1  -7   9       12.99       14.35      1.25 o 
   0  -7   9      147.32      153.67      3.97 o 
   1  -7   9       97.11      104.44      4.45 o 
   2  -7   9        6.20        8.59      2.11 o 
   3  -7   9       28.22       29.56      3.30 o 
   4  -7   9       38.95       44.42      3.83 o 
  -7  -6   9        2.16        6.39      4.10 o 
  -6  -6   9       11.27       20.21      2.53 o 
  -5  -6   9        8.04       11.28      1.30 o 
  -4  -6   9       28.49       29.99      1.38 o 
  -3  -6   9       33.48       35.80      1.65 o 
  -2  -6   9       86.66       87.41      3.31 o 
  -1  -6   9        6.98        6.94      0.94 o 
   0  -6   9       80.34       81.34      2.27 o 
   1  -6   9      161.37      167.49      4.49 o 
   2  -6   9       58.03       59.23      2.19 o 
   3  -6   9       50.91       54.71      4.28 o 
   4  -6   9       51.99       49.26      3.97 o 
  -7  -5   9        0.20       -0.86      4.00 o 
  -6  -5   9        1.39        4.24      3.34 o 
  -5  -5   9        5.23        5.12      1.25 o 
  -4  -5   9       96.84       97.48      2.83 o 
  -3  -5   9       48.96       48.44      1.95 o 
  -2  -5   9        9.97        8.97      0.71 o 
  -1  -5   9      196.67      201.74      4.67 o 
   0  -5   9      387.43      395.99      8.06 o 
   1  -5   9      112.98      117.30      3.00 o 
   2  -5   9       75.18       79.08      2.24 o 
   3  -5   9       37.16       38.07      1.59 o 
   4  -5   9       94.41       96.18      3.61 o 
   5  -5   9       38.27       44.51      4.11 o 
  -6  -4   9        9.14        9.36      1.66 o 
  -5  -4   9       28.00       32.34      1.87 o 
  -4  -4   9       34.04       42.65      1.27 o 
  -3  -4   9      275.39      279.04      6.10 o 
  -2  -4   9      154.80      158.79      3.58 o 
   0  -4   9      120.69      119.45      2.65 o 
   1  -4   9      662.90      665.84     13.08 o 
   2  -4   9      130.71      127.57      2.91 o 
   3  -4   9       99.16       95.15      2.99 o 
   4  -4   9       70.04       68.97      3.27 o 
   5  -4   9       48.30       47.81      3.22 o 
  -8  -3   9        1.19        1.62      1.91 o 
  -7  -3   9        1.58        4.48      1.39 o 
  -6  -3   9        2.38        3.61      1.53 o 
  -5  -3   9       69.18       71.63      2.17 o 
  -4  -3   9      155.23      147.34      3.28 o 
  -3  -3   9       38.86       37.88      1.84 o 
  -2  -3   9      205.29      207.49      5.62 o 
  -1  -3   9      127.48      125.39      2.33 o 
   0  -3   9      112.47      110.23      2.09 o 
   1  -3   9      470.39      457.72      7.98 o 
   2  -3   9      119.48      118.31      3.02 o 
   3  -3   9       75.28       75.32      2.70 o 
   4  -3   9       86.23       89.32      3.77 o 
   5  -3   9       48.53       50.62      3.24 o 
   6  -3   9       28.65       32.05      3.38 o 
  -8  -2   9        7.94       10.29      2.95 o 
  -7  -2   9       22.10       24.01      2.49 o 
  -6  -2   9       16.20       20.02      1.44 o 
  -5  -2   9       19.15       24.76      1.27 o 
  -4  -2   9      179.62      186.46      3.92 o 
  -3  -2   9      156.15      155.22      2.85 o 
  -2  -2   9      215.77      222.11      4.09 o 
  -1  -2   9      249.11      253.44      4.85 o 
   0  -2   9      207.03      212.02      4.28 o 
   1  -2   9      412.99      394.01      7.61 o 
   2  -2   9      778.12      757.30     13.50 o 
   3  -2   9       45.19       42.01      1.63 o 
   4  -2   9      178.98      174.74      6.48 o 
   5  -2   9       98.25       97.23      4.70 o 
   6  -2   9       46.44       52.31      4.29 o 
  -9  -1   9        0.47       -1.43      3.34 o 
  -8  -1   9        0.08        0.84      1.86 o 
  -7  -1   9        7.48        7.44      1.76 o 
  -6  -1   9       29.39       24.15      1.85 o 
  -5  -1   9        8.57        5.13      0.64 o 
  -4  -1   9        3.58        3.05      0.51 o 
  -3  -1   9       96.67       84.10      1.92 o 
  -2  -1   9      158.28      145.26      2.65 o 
  -1  -1   9       51.69       32.78      3.05 o 
   0  -1   9      340.59      344.33      5.93 o 
   1  -1   9      120.75      122.37      2.65 o 
   2  -1   9      122.97      120.44      2.66 o 
   3  -1   9      158.09      154.12      5.20 o 
   4  -1   9      115.19      120.29      4.14 o 
   5  -1   9       61.95       65.36      3.82 o 
   6  -1   9       23.17       26.01      3.43 o 
  -9   0   9        0.42       -1.33      3.72 o 
  -8   0   9       22.75       28.35      2.93 o 
  -7   0   9       13.80       15.17      1.90 o 
  -6   0   9       88.07       90.93      2.98 o 
  -5   0   9       39.54       43.88      1.39 o 
  -4   0   9       11.88       13.26      0.63 o 
  -3   0   9      348.72      354.29      6.17 o 
  -2   0   9      273.96      279.18      4.73 o 
  -1   0   9      293.15      299.85      5.28 o 
   0   0   9      490.59      477.97      8.30 o 
   1   0   9      290.11      305.28      5.62 o 
   2   0   9      296.63      291.25      5.90 o 
   3   0   9      489.36      469.82     11.15 o 
   4   0   9       16.12       13.80      1.60 o 
   5   0   9      129.55      123.20      4.47 o 
   6   0   9       57.76       54.81      4.44 o 
  -9   1   9        0.29       -2.48      2.76 o 
  -8   1   9        0.07       -0.59      2.42 o 
  -7   1   9        9.67       10.07      1.33 o 
  -6   1   9       22.84       21.38      1.21 o 
  -5   1   9        9.95        6.53      0.78 o 
  -4   1   9        0.99       -0.33      0.55 o 
  -3   1   9      118.53      105.04      1.87 o 
  -2   1   9      116.31      106.48      2.29 o 
  -1   1   9       26.28       26.95      0.81 o 
   0   1   9      330.58      336.42      5.57 o 
   1   1   9      160.75      160.89      2.69 o 
   2   1   9       84.77       84.20      2.11 o 
   3   1   9      103.03      102.55      3.90 o 
   4   1   9      152.49      153.59      5.51 o 
   5   1   9       61.54       62.52      3.63 o 
   6   1   9       20.28       17.56      3.34 o 
  -8   2   9        7.26        9.72      2.79 o 
  -7   2   9       27.63       28.51      1.77 o 
  -6   2   9       12.38       13.42      1.25 o 
  -5   2   9       26.49       28.71      1.16 o 
  -4   2   9      189.53      193.99      3.92 o 
  -3   2   9      134.69      131.25      2.52 o 
  -2   2   9      219.28      223.35      3.97 o 
  -1   2   9      294.99      297.53      4.57 o 
   0   2   9      226.65      228.36      3.70 o 
   1   2   9      418.40      407.68      6.78 o 
   2   2   9      695.62      676.33     14.98 o 
   3   2   9       34.00       34.05      2.40 o 
   4   2   9      222.19      222.04      9.33 o 
   5   2   9       91.14       94.76      5.89 o 
   6   2   9       38.43       42.50      4.18 o 
  -8   3   9        0.75        2.03      1.91 o 
  -7   3   9        1.93        3.23      1.63 o 
  -6   3   9        1.88        2.25      1.15 o 
  -5   3   9       55.99       56.46      2.62 o 
  -4   3   9      177.91      168.09      3.51 o 
  -3   3   9       25.56       24.95      0.84 o 
  -2   3   9      156.38      161.13      3.13 o 
  -1   3   9      115.14      114.09      2.20 o 
   0   3   9      108.63      105.64      1.98 o 
   1   3   9      435.27      427.96      8.06 o 
   3   3   9       83.37       86.90      3.84 o 
   4   3   9       85.08       86.98      4.25 o 
   5   3   9       50.50       54.04      6.39 o 
   6   3   9       20.96       23.25      5.24 o 
  -8   4   9        0.84       -0.50      2.05 o 
  -7   4   9        5.48        7.97      1.66 o 
  -6   4   9       14.97       16.59      1.28 o 
  -5   4   9       29.69       31.94      1.66 o 
  -4   4   9       21.11       28.36      2.10 o 
  -3   4   9      299.04      305.14      6.56 o 
  -2   4   9      190.47      189.51      3.48 o 
  -1   4   9       19.41       17.04      0.69 o 
   0   4   9      122.90      122.23      2.78 o 
   1   4   9      675.82      669.97     17.15 o 
   2   4   9      118.93      113.93      4.26 o 
   3   4   9       92.77       90.49      5.14 o 
   4   4   9       64.80       67.79      4.44 o 
   5   4   9       48.14       53.28      6.48 o 
  -7   5   9        0.08        0.20      1.31 o 
  -6   5   9        1.80        2.68      1.03 o 
  -5   5   9        6.39        4.10      3.15 o 
  -4   5   9       87.64       87.20      7.43 o 
  -3   5   9       48.55       46.52      2.17 o 
  -2   5   9       10.00        9.10      0.78 o 
  -1   5   9      174.14      176.47      4.35 o 
   0   5   9      366.97      372.55      9.27 o 
   1   5   9       78.20       81.61      5.69 o 
   2   5   9       84.10       84.52      3.60 o 
   3   5   9       34.26       36.82      4.05 o 
   4   5   9       90.66       91.16      5.43 o 
   5   5   9       27.57       29.86      3.76 o 
  -7   6   9        0.81        1.29      1.20 o 
  -6   6   9       10.35       12.39      4.00 o 
  -5   6   9        5.46        7.34      3.53 o 
  -4   6   9       38.09       40.98      4.67 o 
  -3   6   9       39.99       42.70      4.86 o 
  -2   6   9       87.04       86.93      3.12 o 
  -1   6   9        2.30        2.48      0.94 o 
   0   6   9       69.81       69.26      2.60 o 
   1   6   9      168.30      160.56      5.54 o 
   2   6   9       69.24       65.49      3.03 o 
   3   6   9       39.40       40.87      3.62 o 
   4   6   9       44.83       44.90      3.57 o 
  -6   7   9        2.04        1.43      4.00 o 
  -5   7   9        3.14        2.29      3.62 o 
  -4   7   9       35.70       36.03      4.38 o 
  -3   7   9        6.40        6.39      3.24 o 
  -2   7   9       26.87       25.34      1.61 o 
  -1   7   9       11.03       10.56      1.10 o 
   0   7   9      132.71      132.09      5.79 o 
   1   7   9       96.05       96.21      3.69 o 
   2   7   9        8.01        7.80      2.10 o 
   3   7   9       30.81       32.02      3.72 o 
   4   7   9       30.99       25.92      3.53 o 
  -5   8   9        5.07        2.76      4.00 o 
  -4   8   9       10.14       11.25      3.91 o 
  -3   8   9       24.89       28.78      4.10 o 
  -2   8   9        3.15        3.82      2.11 o 
  -1   8   9       25.08       26.93      1.56 o 
   0   8   9       26.12       24.77      1.83 o 
   1   8   9       19.69       16.56      1.97 o 
   2   8   9       29.29       28.40      3.53 o 
   3   8   9        5.29        4.48      2.67 o 
  -3   9   9       13.17       11.72      4.10 o 
  -2   9   9        1.08       -0.95      3.81 o 
  -1   9   9       17.71       17.36      1.45 o 
   0   9   9       12.58       13.90      3.53 o 
   1   9   9       13.18       11.57      1.99 o 
  -2  -9  10        7.45        6.96      2.48 o 
  -4  -8  10       19.77       20.97      3.81 o 
  -3  -8  10        5.30        6.58      3.05 o 
  -2  -8  10       13.35       16.39      2.95 o 
  -1  -8  10       31.96       29.83      2.86 o 
   1  -8  10       15.31       10.48      3.24 o 
   2  -8  10       14.06       14.01      4.10 o 
  -6  -7  10        2.45        2.38      4.10 o 
  -5  -7  10        1.19        2.86      3.62 o 
  -4  -7  10        2.08        3.56      1.87 o 
  -3  -7  10       12.73       12.88      1.75 o 
  -2  -7  10       32.02       30.95      2.07 o 
  -1  -7  10       21.91       19.51      1.79 o 
   0  -7  10       11.63       12.75      1.20 o 
   1  -7  10       26.02       29.99      2.06 o 
   2  -7  10       24.41       27.91      3.23 o 
   3  -7  10       19.79       22.06      3.40 o 
  -7  -6  10        1.97        3.05      4.29 o 
  -6  -6  10        5.22       11.08      4.10 o 
  -5  -6  10       28.95       32.54      2.23 o 
  -4  -6  10       31.72       36.50      2.09 o 
  -3  -6  10       32.34       36.28      2.05 o 
  -2  -6  10       41.46       45.97      2.45 o 
  -1  -6  10      136.06      138.63      4.13 o 
   0  -6  10      101.89      104.89      3.34 o 
   1  -6  10       20.25       18.82      1.33 o 
   2  -6  10       38.46       40.26      1.84 o 
   3  -6  10       49.54       46.62      4.01 o 
   4  -6  10       18.54       19.24      3.50 o 
  -7  -5  10        0.40        3.62      4.19 o 
  -6  -5  10        1.82        2.48      3.53 o 
  -5  -5  10       18.78       17.67      1.51 o 
  -4  -5  10        7.09        6.84      1.04 o 
  -3  -5  10        4.21        3.87      0.82 o 
  -2  -5  10       49.27       48.14      1.63 o 
  -1  -5  10      106.04      106.42      3.08 o 
   0  -5  10       32.79       33.65      1.81 o 
   1  -5  10       46.42       50.94      2.40 o 
   2  -5  10       93.30       93.20      3.00 o 
   3  -5  10       39.43       37.16      2.07 o 
   4  -5  10       29.08       30.07      2.54 o 
  -6  -4  10        7.42        6.84      2.17 o 
  -5  -4  10       63.98       68.79      2.67 o 
  -4  -4  10       21.78       25.42      1.00 o 
  -3  -4  10       20.25       24.51      0.99 o 
  -2  -4  10      220.43      215.26      4.36 o 
  -1  -4  10      486.66      487.54      9.63 o 
   0  -4  10       92.29       94.44      1.98 o 
   1  -4  10       56.56       52.47      1.90 o 
   2  -4  10      116.55      108.94      3.14 o 
   3  -4  10      162.33      156.70      4.49 o 
   4  -4  10       44.89       43.25      2.52 o 
   5  -4  10        5.87        6.17      2.39 o 
  -8  -3  10        1.74        4.21      2.72 o 
  -7  -3  10        2.72        0.86      2.29 o 
  -6  -3  10        8.45        5.26      1.35 o 
  -5  -3  10       27.78       28.49      1.44 o 
  -4  -3  10       38.08       37.40      1.38 o 
  -3  -3  10       66.36       61.79      1.58 o 
  -2  -3  10      283.26      280.08      5.95 o 
  -1  -3  10       74.36       75.55      1.94 o 
   0  -3  10      168.99      158.61      3.06 o 
   1  -3  10      120.94      114.77      2.57 o 
   2  -3  10      114.29      115.25      2.97 o 
   3  -3  10       80.87       81.53      3.70 o 
   4  -3  10       79.11       75.34      3.58 o 
   5  -3  10       60.64       69.57      5.13 o 
  -8  -2  10        1.88        4.19      3.05 o 
  -7  -2  10        8.27        7.34      2.22 o 
  -6  -2  10       41.95       46.40      2.78 o 
  -5  -2  10       27.90       31.20      1.80 o 
  -4  -2  10       97.95      103.29      2.47 o 
  -3  -2  10      158.61      148.91      3.21 o 
  -2  -2  10      610.35      618.96     10.79 o 
  -1  -2  10      199.40      199.02      3.80 o 
   0  -2  10      169.29      164.64      4.10 o 
   1  -2  10      182.63      177.29      3.44 o 
   2  -2  10       98.57       92.65      2.36 o 
   3  -2  10      165.09      158.98      4.52 o 
   4  -2  10       47.71       48.63      2.74 o 
   5  -2  10       19.64       21.74      3.25 o 
   6  -2  10        8.61        4.96      4.00 o 
  -8  -1  10        0.27       -1.62      3.53 o 
  -7  -1  10       17.97       16.31      2.00 o 
  -6  -1  10       40.92       31.67      2.15 o 
  -5  -1  10        1.95        0.21      0.79 o 
  -4  -1  10       26.23       22.82      0.87 o 
  -3  -1  10      369.51      355.56      6.81 o 
  -2  -1  10      283.41      262.53      4.96 o 
  -1  -1  10      218.77      209.76      3.65 o 
   0  -1  10      131.32      134.95      3.59 o 
   1  -1  10      253.47      250.08      4.82 o 
   2  -1  10      291.50      285.30      6.81 o 
   3  -1  10      177.90      177.67      4.69 o 
   4  -1  10       66.19       65.87      2.66 o 
   5  -1  10       76.72       87.45      5.66 o 
   6  -1  10       52.46       59.40      4.81 o 
  -8   0  10        1.39        0.48      2.52 o 
  -7   0  10       19.46       23.54      2.12 o 
  -6   0  10        6.13       10.08      1.15 o 
  -5   0  10       41.42       39.99      1.67 o 
  -4   0  10        1.48        0.36      0.61 o 
  -3   0  10      492.94      511.05      9.23 o 
  -2   0  10        4.46        4.75      0.57 o 
  -1   0  10      392.07      364.68      6.63 o 
   0   0  10      212.53      209.88      4.13 o 
   1   0  10      226.60      221.23      4.36 o 
   2   0  10      330.33      334.44      8.08 o 
   3   0  10        2.13        2.97      1.25 o 
   4   0  10       61.01       56.98      3.28 o 
   5   0  10       43.73       44.15      2.97 o 
   6   0  10       30.53       35.03      3.87 o 
  -8   1  10        0.32        0.08      2.56 o 
  -7   1  10       18.18       15.58      1.57 o 
  -6   1  10       40.49       33.37      1.57 o 
  -5   1  10        3.45        0.79      0.95 o 
  -4   1  10       21.96       19.17      0.92 o 
  -3   1  10      381.99      363.97      6.30 o 
  -2   1  10      297.87      276.56      4.63 o 
  -1   1  10      184.59      178.00      3.37 o 
   0   1  10      188.06      190.85      3.86 o 
   1   1  10      245.80      243.25      4.83 o 
   2   1  10      326.76      322.26      7.35 o 
   3   1  10      140.29      137.06      8.22 o 
   4   1  10       89.19       85.62      4.91 o 
   5   1  10       76.58       84.17      5.68 o 
   6   1  10       56.67       60.62      4.70 o 
  -8   2  10        3.01        3.73      2.93 o 
  -7   2  10        4.07        2.32      1.45 o 
  -6   2  10       36.35       37.97      2.10 o 
  -5   2  10       38.06       40.04      1.69 o 
  -4   2  10      115.42      116.75      2.93 o 
  -3   2  10      105.33      105.28      4.51 o 
  -2   2  10      578.83      587.02     10.86 o 
  -1   2  10      186.77      187.43      3.39 o 
   0   2  10      212.30      205.56      3.47 o 
   1   2  10      164.82      161.75      3.63 o 
   3   2  10      183.42      180.28      8.19 o 
   4   2  10       48.32       52.17      4.05 o 
   5   2  10       16.90       21.53      3.33 o 
   6   2  10        6.08        1.87      3.40 o 
  -8   3  10        2.28        1.77      2.94 o 
  -7   3  10        2.40        0.77      1.73 o 
  -6   3  10        9.08        4.40      1.58 o 
  -5   3  10       33.13       28.58      1.70 o 
  -4   3  10       37.84       35.64      1.65 o 
  -3   3  10       54.09       49.05      1.83 o 
  -2   3  10      316.54      310.65      5.49 o 
  -1   3  10      104.88      103.29      2.10 o 
   0   3  10      145.79      137.36      3.88 o 
   2   3  10      124.20      124.53      6.09 o 
   3   3  10       90.33       93.08      4.99 o 
   4   3  10       74.41       83.01      7.62 o 
   5   3  10       72.57       78.25      7.62 o 
  -8   4  10        2.88        3.64      2.25 o 
  -7   4  10        9.86       11.75      2.06 o 
  -6   4  10        7.17        6.16      1.33 o 
  -5   4  10       59.09       61.14      3.01 o 
  -4   4  10       13.32       14.77      3.43 o 
  -3   4  10       18.18       19.74      1.20 o 
  -2   4  10      187.31      184.47      5.00 o 
  -1   4  10      494.80      491.20     12.62 o 
   0   4  10       77.01       79.80      3.03 o 
   2   4  10      129.29      124.61      5.88 o 
   3   4  10      167.06      161.44      7.85 o 
   4   4  10       35.90       39.36      5.05 o 
   5   4  10        3.09        6.19      4.38 o 
  -7   5  10        0.24       -0.95      1.86 o 
  -6   5  10        2.89        0.50      1.23 o 
  -5   5  10       20.54       15.99      1.29 o 
  -4   5  10        4.27        3.15      1.03 o 
  -3   5  10        8.06        7.64      1.04 o 
  -2   5  10       52.48       50.17      2.16 o 
  -1   5  10      118.33      121.21      3.58 o 
   0   5  10       48.46       49.12      3.14 o 
   1   5  10       52.77       57.10      2.93 o 
   2   5  10       95.23       92.99      5.13 o 
   3   5  10       52.66       54.60      3.62 o 
   4   5  10       35.58       36.12      3.05 o 
  -7   6  10        2.03        2.08      1.46 o 
  -6   6  10        5.77        6.74      1.36 o 
  -5   6  10       29.50       28.62      3.57 o 
  -4   6  10       23.85       25.20      1.66 o 
  -3   6  10       31.09       32.80      1.89 o 
  -2   6  10       45.76       47.32      2.12 o 
  -1   6  10      129.62      131.29      4.66 o 
   0   6  10       84.79       85.71      4.17 o 
   1   6  10       13.41        9.72      2.11 o 
   2   6  10       43.90       44.13      3.19 o 
   3   6  10       48.70       49.46      6.48 o 
   4   6  10       16.47       15.15      3.43 o 
  -6   7  10        1.87       -0.29      4.19 o 
  -5   7  10        0.47        0.86      3.91 o 
  -4   7  10        1.61       -2.67      3.53 o 
  -3   7  10       14.06       13.03      1.15 o 
  -2   7  10       31.87       29.64      1.93 o 
  -1   7  10       17.74       13.74      1.58 o 
   0   7  10       21.08       22.65      1.75 o 
   1   7  10       23.23       22.74      2.50 o 
   2   7  10       29.84       30.56      2.68 o 
   3   7  10       20.44       17.44      3.24 o 
  -4   8  10       22.09       23.35      4.38 o 
  -3   8  10        4.63        4.18      2.05 o 
  -2   8  10       15.33       17.66      1.45 o 
  -1   8  10       26.69       23.89      2.04 o 
   0   8  10       23.65       20.53      1.92 o 
   1   8  10       19.58       15.44      2.86 o 
   2   8  10       12.65       11.25      2.95 o 
  -2   9  10        5.25        5.78      1.31 o 
  -1   9  10        0.00       -0.38      2.29 o 
  -4  -8  11        2.44        4.10      3.62 o 
  -3  -8  11       14.78       17.73      3.43 o 
  -2  -8  11        4.65        4.57      2.95 o 
  -1  -8  11        0.12        2.19      2.57 o 
   1  -8  11       12.02        7.72      3.62 o 
  -5  -7  11        3.71        7.53      3.91 o 
  -4  -7  11        3.20        4.65      2.11 o 
  -3  -7  11        8.52       10.29      2.37 o 
  -2  -7  11        3.88        6.52      2.25 o 
  -1  -7  11       48.80       53.54      2.85 o 
   0  -7  11       35.01       38.51      4.53 o 
   1  -7  11        1.10        0.33      1.76 o 
   2  -7  11       25.41       28.50      4.48 o 
  -6  -6  11        3.17        4.10      3.91 o 
  -5  -6  11        2.83        2.67      3.81 o 
  -4  -6  11       12.25       18.20      3.72 o 
  -3  -6  11       12.12       14.45      1.93 o 
  -2  -6  11       43.19       38.98      1.84 o 
  -1  -6  11       12.58       10.31      1.43 o 
   0  -6  11       46.33       51.42      2.54 o 
   1  -6  11       46.77       48.50      2.27 o 
   2  -6  11        6.79        8.00      1.94 o 
   3  -6  11        7.67        6.97      1.42 o 
  -6  -5  11        6.97       10.58      4.00 o 
  -5  -5  11        6.88        3.66      2.26 o 
  -4  -5  11       26.69       24.48      1.62 o 
  -3  -5  11        8.23        8.19      0.92 o 
  -2  -5  11       18.66       18.21      0.98 o 
  -1  -5  11       27.36       24.82      1.61 o 
   0  -5  11      118.30      122.14      4.09 o 
   1  -5  11       65.33       65.65      2.75 o 
   2  -5  11       13.49       15.34      1.85 o 
   3  -5  11       44.63       43.90      3.05 o 
   4  -5  11       65.75       74.45      4.25 o 
  -6  -4  11        2.51        3.34      3.72 o 
  -5  -4  11       71.16       81.66      3.05 o 
  -4  -4  11       35.42       39.12      1.68 o 
  -3  -4  11       18.52       21.33      1.01 o 
  -2  -4  11       45.99       47.42      1.66 o 
  -1  -4  11       94.55       96.96      2.72 o 
   0  -4  11       45.21       43.38      1.36 o 
   1  -4  11       78.95       77.24      2.52 o 
   2  -4  11       25.44       25.00      1.55 o 
   3  -4  11       15.52       15.81      1.79 o 
   4  -4  11       53.23       53.08      3.52 o 
  -8  -3  11        2.98        4.38      2.48 o 
  -7  -3  11        0.51       -0.10      2.48 o 
  -6  -3  11        2.03        3.53      1.94 o 
  -5  -3  11        6.59        7.96      1.33 o 
  -4  -3  11       93.34       91.46      3.01 o 
  -3  -3  11        7.41        9.24      0.94 o 
  -2  -3  11       37.16       41.31      1.53 o 
  -1  -3  11      161.88      158.06      3.49 o 
   0  -3  11      162.68      158.27      3.54 o 
   1  -3  11       89.26       95.80      2.41 o 
   2  -3  11       27.85       29.16      1.20 o 
   3  -3  11       73.74       73.82      3.51 o 
   4  -3  11      111.37      114.82      4.69 o 
   5  -3  11       65.76       75.03      6.53 o 
  -8  -2  11        6.24        8.10      3.24 o 
  -7  -2  11        4.01        6.04      2.39 o 
  -6  -2  11       37.43       43.36      2.96 o 
  -5  -2  11       44.65       53.17      2.71 o 
  -4  -2  11      208.83      230.30      7.10 o 
  -3  -2  11      199.71      200.81      4.35 o 
  -2  -2  11       83.46       96.12      2.32 o 
  -1  -2  11       54.73       53.10      1.46 o 
   0  -2  11      276.46      264.95      5.57 o 
   1  -2  11      114.90      110.92      2.80 o 
   2  -2  11       22.82       23.32      1.32 o 
   3  -2  11      139.18      137.73      4.05 o 
   4  -2  11       17.45       18.12      3.09 o 
   5  -2  11       47.60       48.29      4.12 o 
  -8  -1  11        6.53        6.96      3.72 o 
  -7  -1  11        0.05       -0.88      1.91 o 
  -6  -1  11        7.46        4.53      1.81 o 
  -5  -1  11      120.36      109.60      3.33 o 
  -4  -1  11       38.40       40.04      1.77 o 
  -3  -1  11       36.61       43.96      1.28 o 
  -2  -1  11       82.50       75.88      1.79 o 
  -1  -1  11       93.93       86.88      2.15 o 
   0  -1  11       71.15       69.79      1.79 o 
   1  -1  11       46.99       49.88      1.65 o 
   2  -1  11      180.41      180.88      4.92 o 
   3  -1  11      155.04      154.03      4.80 o 
   4  -1  11       48.54       48.57      3.07 o 
   5  -1  11       43.51       45.13      3.96 o 
  -8   0  11       24.46       29.36      3.17 o 
  -7   0  11       43.44       50.20      4.07 o 
  -6   0  11        0.28        0.64      1.10 o 
  -5   0  11       19.31       25.90      1.48 o 
  -4   0  11      431.89      440.40     11.30 o 
  -3   0  11      468.05      481.94     10.05 o 
  -2   0  11       15.44       18.08      0.94 o 
  -1   0  11       41.02       43.84      1.38 o 
   0   0  11      188.66      181.19      3.67 o 
   1   0  11      205.79      200.44      5.42 o 
   2   0  11      227.00      218.20      6.44 o 
   3   0  11        2.06        2.95      1.81 o 
   4   0  11       78.10       77.32      5.77 o 
   5   0  11       41.87       37.61      3.85 o 
  -8   1  11        5.58        9.44      3.24 o 
  -7   1  11        0.26        2.35      1.82 o 
  -6   1  11        9.98        6.48      1.43 o 
  -5   1  11      111.15      101.26      3.16 o 
  -4   1  11       54.79       52.40      1.92 o 
  -3   1  11       24.62       31.30      1.27 o 
  -2   1  11       66.90       60.78      1.64 o 
  -1   1  11      110.95      103.24      2.20 o 
   0   1  11       70.24       70.60      2.04 o 
   1   1  11       38.83       43.85      2.52 o 
   2   1  11      171.77      173.05      8.72 o 
   3   1  11      153.40      155.45      7.85 o 
   4   1  11       53.37       49.33      4.13 o 
   5   1  11       43.07       45.82      4.10 o 
  -8   2  11        5.65        7.79      2.96 o 
  -7   2  11        4.99        6.88      2.84 o 
  -6   2  11       41.56       46.81      2.89 o 
  -5   2  11       51.88       55.44      3.02 o 
  -4   2  11      192.04      206.35      6.33 o 
  -3   2  11      228.85      229.75      5.27 o 
  -2   2  11      115.56      127.56      3.02 o 
  -1   2  11       46.68       45.99      1.98 o 
   0   2  11      257.67      248.47      7.56 o 
   1   2  11      135.30      136.05      5.13 o 
   3   2  11      148.97      148.45      7.41 o 
   4   2  11       19.27       21.39      3.23 o 
   5   2  11       40.31       45.49      4.28 o 
  -8   3  11        2.76        1.51      3.12 o 
  -7   3  11        0.15       -1.27      1.86 o 
  -6   3  11        2.38        1.38      1.66 o 
  -5   3  11        6.66        3.19      1.52 o 
  -4   3  11       85.86       77.50      3.86 o 
  -3   3  11       14.28       14.45      1.11 o 
  -2   3  11       29.95       33.72      1.80 o 
  -1   3  11      155.96      149.45      5.35 o 
   0   3  11      155.85      139.81     10.96 o 
   1   3  11       98.00      100.26      7.82 o 
   2   3  11       20.59       27.64      4.19 o 
   3   3  11       65.09       71.48      7.15 o 
   4   3  11      108.39      119.32      9.53 o 
   5   3  11       62.16       73.96      8.01 o 
  -7   4  11        8.66        8.18      2.24 o 
  -6   4  11        4.59        4.21      1.88 o 
  -5   4  11       69.89       73.84      4.42 o 
  -4   4  11       48.79       50.34      2.44 o 
  -3   4  11       15.36       17.02      1.30 o 
  -2   4  11       65.49       70.34      5.62 o 
  -1   4  11       93.98       93.26      5.11 o 
   0   4  11       54.20       50.40      2.72 o 
   1   4  11      104.72      100.35      4.80 o 
   2   4  11       23.94       29.64      4.10 o 
   3   4  11       18.04       21.54      4.19 o 
   4   4  11       58.04       64.14      7.05 o 
  -7   5  11        5.34        4.83      2.15 o 
  -6   5  11        5.28        5.70      1.91 o 
  -5   5  11        5.07        2.43      1.26 o 
  -4   5  11       30.70       27.34      1.85 o 
  -3   5  11        5.81        4.80      1.25 o 
  -2   5  11       16.91       16.15      1.49 o 
  -1   5  11       22.24       18.71      2.08 o 
   0   5  11      130.16      130.14      5.22 o 
   1   5  11       57.66       58.10      4.14 o 
   2   5  11       14.11       14.63      2.38 o 
   3   5  11       41.66       47.65      5.24 o 
   4   5  11       59.53       79.96      8.01 o 
  -6   6  11        4.16        4.64      1.42 o 
  -5   6  11        4.86        4.36      1.24 o 
  -4   6  11       11.96       12.84      1.36 o 
  -3   6  11       15.92       17.21      1.81 o 
  -2   6  11       32.26       31.52      2.79 o 
  -1   6  11       22.72       20.82      2.57 o 
   0   6  11       63.75       66.44      3.23 o 
   1   6  11       43.36       40.38      3.34 o 
   2   6  11       10.71       10.63      2.33 o 
   3   6  11        6.04       14.96      4.38 o 
  -5   7  11        4.18        4.40      1.22 o 
  -4   7  11        2.57        1.61      1.18 o 
  -3   7  11        9.28        9.70      1.33 o 
  -2   7  11        4.90        5.25      1.89 o 
  -1   7  11       55.19       56.05      4.81 o 
   0   7  11       33.34       32.54      2.28 o 
   1   7  11        0.79       -0.49      2.27 o 
   2   7  11       25.47       26.40      2.86 o 
  -4   8  11        3.43        3.94      1.22 o 
  -3   8  11       13.43       13.55      1.61 o 
  -2   8  11        2.50        1.29      1.99 o 
  -1   8  11        0.41        2.08      2.09 o 
   0   8  11        4.05        4.26      1.85 o 
   1   8  11       15.07       14.58      3.24 o 
  -2  -8  12       32.88       33.83      4.00 o 
  -1  -8  12       18.35       18.39      3.15 o 
  -4  -7  12        1.58        4.19      3.81 o 
  -3  -7  12        5.94        5.05      3.62 o 
  -2  -7  12        8.00        9.53      3.43 o 
  -1  -7  12       21.62       22.68      1.82 o 
   0  -7  12       10.55       11.15      2.27 o 
   1  -7  12        6.37        6.83      2.25 o 
  -6  -6  12        6.28       10.39      4.67 o 
  -5  -6  12       17.05       25.73      4.48 o 
  -4  -6  12        6.75       12.77      3.91 o 
  -3  -6  12       25.16       28.21      3.91 o 
  -2  -6  12       14.68       16.61      1.58 o 
  -1  -6  12       40.23       40.25      3.04 o 
   0  -6  12       28.18       29.78      2.12 o 
   1  -6  12        5.55        4.94      1.85 o 
   2  -6  12       19.97       19.62      2.32 o 
  -6  -5  12        0.13        1.24      4.19 o 
  -5  -5  12        1.24       -0.10      3.62 o 
  -4  -5  12        6.42        5.48      1.18 o 
  -3  -5  12       13.32       11.74      1.15 o 
  -2  -5  12       22.00       20.62      1.36 o 
  -1  -5  12       44.40       42.11      2.04 o 
   0  -5  12       27.56       26.63      1.82 o 
   1  -5  12       84.54       85.06      3.30 o 
   2  -5  12        7.71        5.19      1.87 o 
   3  -5  12       34.28       32.64      2.83 o 
  -6  -4  12       32.73       41.46      4.67 o 
  -5  -4  12        7.56       10.55      1.51 o 
  -4  -4  12       23.27       27.87      1.80 o 
  -3  -4  12       17.26       21.22      1.36 o 
  -2  -4  12       58.19       63.14      2.10 o 
  -1  -4  12       10.73       10.81      1.08 o 
   0  -4  12       50.76       49.14      1.55 o 
   1  -4  12       52.85       54.34      2.26 o 
   2  -4  12       46.36       41.10      1.94 o 
   3  -4  12       33.02       29.23      2.40 o 
   4  -4  12       22.64       26.23      2.92 o 
  -6  -3  12        5.42        7.48      2.18 o 
  -5  -3  12        9.51       13.69      1.82 o 
  -4  -3  12       19.11       16.09      1.70 o 
  -3  -3  12       26.36       23.13      1.40 o 
  -2  -3  12       73.08       69.73      2.00 o 
  -1  -3  12       33.75       29.32      1.22 o 
   0  -3  12       70.65       66.10      1.91 o 
   1  -3  12       76.92       72.70      2.14 o 
   2  -3  12       96.65       95.91      3.58 o 
   3  -3  12       23.67       26.01      2.32 o 
   4  -3  12       83.48       86.73      5.81 o 
  -7  -2  12        0.90        3.34      3.43 o 
  -6  -2  12       28.84       32.41      2.36 o 
  -5  -2  12       29.18       30.62      2.20 o 
  -4  -2  12       12.40       13.40      1.65 o 
  -3  -2  12       25.00       28.66      1.36 o 
  -2  -2  12       73.43       81.07      2.17 o 
  -1  -2  12       50.64       54.65      1.75 o 
   0  -2  12       17.97       19.66      1.09 o 
   1  -2  12       86.01       84.18      2.55 o 
   2  -2  12       74.31       74.17      2.68 o 
   3  -2  12       46.61       49.98      3.43 o 
   4  -2  12       21.27       22.11      3.27 o 
  -8  -1  12        1.13       -0.38      3.72 o 
  -7  -1  12        2.40        1.33      2.07 o 
  -6  -1  12       10.88       10.78      2.04 o 
  -5  -1  12       19.94       24.34      1.49 o 
  -4  -1  12       46.06       49.53      2.09 o 
  -3  -1  12      387.36      370.94      9.09 o 
  -2  -1  12       67.56       61.24      2.04 o 
  -1  -1  12       16.15       17.45      1.07 o 
   0  -1  12       99.37       91.69      2.44 o 
   1  -1  12      169.86      160.20      4.81 o 
   2  -1  12      118.81      120.39      3.94 o 
   3  -1  12       89.57       97.02      3.91 o 
   4  -1  12       25.86       27.01      3.58 o 
   5  -1  12       40.35       43.59      4.91 o 
  -8   0  12        1.95        3.28      4.53 o 
  -7   0  12        2.09        1.45      2.63 o 
  -6   0  12        7.67       10.23      1.70 o 
  -5   0  12       16.26       21.03      1.44 o 
  -4   0  12       79.22       67.40      2.63 o 
  -3   0  12        5.04        9.71      1.20 o 
  -2   0  12      132.70      133.40      3.83 o 
  -1   0  12       50.48       63.77      2.43 o 
   0   0  12        1.74        4.22      1.92 o 
   1   0  12       50.50       62.50      3.68 o 
   2   0  12       73.36       75.44      4.94 o 
   3   0  12       13.13       14.57      2.94 o 
   4   0  12       88.57       92.27      6.09 o 
   5   0  12       26.09       27.69      3.85 o 
  -8   1  12        0.71        0.63      2.98 o 
  -7   1  12        1.68        1.66      2.77 o 
  -6   1  12        8.04        8.94      1.56 o 
  -5   1  12       24.95       29.34      1.78 o 
  -4   1  12       61.32       59.88      2.64 o 
  -3   1  12      348.28      331.75      9.15 o 
  -2   1  12       88.58       82.10      2.72 o 
  -1   1  12       22.71       23.75      2.07 o 
   0   1  12      103.62       95.72      4.46 o 
   1   1  12      153.26      141.61      7.81 o 
   2   1  12      106.58      109.65      6.60 o 
   3   1  12      102.47      108.49      6.02 o 
   4   1  12       33.08       37.44      3.53 o 
   5   1  12       37.50       39.94      4.04 o 
  -8   2  12        1.78        2.88      3.24 o 
  -7   2  12        0.75        0.13      2.85 o 
  -6   2  12       30.25       33.38      3.26 o 
  -5   2  12       19.85       19.63      2.06 o 
  -4   2  12        5.11        5.06      1.66 o 
  -3   2  12       13.43       17.76      2.71 o 
  -2   2  12       89.02       94.50      7.86 o 
  -1   2  12       52.70       59.86      6.29 o 
   0   2  12        6.14        9.82      3.53 o 
   1   2  12       65.97       63.76      7.05 o 
   2   2  12       74.11       80.53      7.05 o 
   3   2  12       54.19       62.52      6.77 o 
   4   2  12       18.10       22.78      5.05 o 
  -7   3  12       10.28        6.33      3.01 o 
  -6   3  12        3.65        3.74      1.88 o 
  -5   3  12       14.12       13.78      1.84 o 
  -4   3  12       18.64       15.78      1.87 o 
  -3   3  12       29.31       25.11      1.95 o 
  -2   3  12       59.33       57.70      4.02 o 
  -1   3  12       46.59       38.31      4.10 o 
   0   3  12       61.67       50.61      6.19 o 
   1   3  12       71.25       62.62      6.67 o 
   2   3  12       91.33       93.49      8.29 o 
   3   3  12       22.92       31.74      4.77 o 
   4   3  12       92.75      103.79      8.77 o 
  -7   4  12        8.51        9.29      2.38 o 
  -6   4  12       26.29       25.68      2.64 o 
  -5   4  12        8.70        8.92      2.38 o 
  -4   4  12       17.57       19.01      2.31 o 
  -3   4  12       21.31       24.51      2.20 o 
  -2   4  12       48.52       46.39      3.78 o 
  -1   4  12        4.75        8.00      1.92 o 
   0   4  12       54.44       50.61      5.81 o 
   1   4  12       46.88       52.61      6.10 o 
   2   4  12       38.45       36.03      4.86 o 
   3   4  12       32.96       34.50      4.86 o 
   4   4  12       21.71       31.55      5.24 o 
  -6   5  12        0.20       -0.32      2.00 o 
  -5   5  12        0.37        0.32      1.84 o 
  -4   5  12        6.58        4.93      1.89 o 
  -3   5  12       15.66       12.82      2.01 o 
  -2   5  12       27.31       23.27      2.81 o 
  -1   5  12       30.56       28.27      2.75 o 
   0   5  12       20.47       22.49      4.10 o 
   1   5  12       85.83       83.68      7.53 o 
   2   5  12        8.96       10.77      4.00 o 
   3   5  12       34.35       37.74      5.15 o 
  -6   6  12        6.14        5.66      2.04 o 
  -5   6  12       14.36       13.41      2.29 o 
  -4   6  12       10.14       10.65      2.00 o 
  -3   6  12       25.08       25.55      2.45 o 
  -2   6  12       12.42       14.72      2.43 o 
  -1   6  12       40.30       39.53      3.26 o 
   0   6  12       25.27       29.07      4.38 o 
   1   6  12        6.81        7.53      3.91 o 
   2   6  12       21.32       21.44      4.38 o 
  -4   7  12        0.93       -1.29      1.80 o 
  -3   7  12        8.30        8.32      2.07 o 
  -2   7  12        7.13        6.44      2.05 o 
  -1   7  12       15.90       16.47      2.52 o 
   0   7  12        9.36        7.24      4.00 o 
   1   7  12        5.72        6.67      4.19 o 
  -2   8  12       36.61       34.13      3.21 o 
  -1   8  12       19.07       17.36      2.63 o 
  -3  -7  13        2.20        5.62      3.72 o 
  -2  -7  13        1.13        4.00      3.62 o 
  -1  -7  13        1.88        1.45      2.26 o 
   0  -7  13       14.22       16.86      2.60 o 
  -5  -6  13        8.45       12.68      4.29 o 
  -4  -6  13        7.50       13.25      4.10 o 
  -3  -6  13        1.58        0.86      3.62 o 
  -2  -6  13        0.78        2.17      2.24 o 
  -1  -6  13       18.65       20.57      2.32 o 
   0  -6  13       11.71       12.98      2.67 o 
   1  -6  13        1.29        1.04      2.63 o 
  -6  -5  13        7.66        9.72      4.67 o 
  -5  -5  13        5.90        4.48      4.00 o 
  -4  -5  13        6.96        8.44      1.68 o 
  -3  -5  13        3.98        2.85      1.54 o 
  -2  -5  13       19.17       17.18      2.29 o 
  -1  -5  13       24.31       22.48      1.87 o 
   0  -5  13       15.06       14.35      1.84 o 
   1  -5  13       23.42       24.01      2.20 o 
   2  -5  13       19.36       20.27      2.72 o 
  -6  -4  13        8.79       12.10      1.99 o 
  -5  -4  13        7.57        8.40      2.59 o 
  -4  -4  13        5.77        7.20      2.08 o 
  -3  -4  13        4.38        4.89      1.44 o 
  -2  -4  13       48.24       55.73      2.21 o 
  -1  -4  13        6.62        9.11      1.22 o 
   0  -4  13       14.06       15.85      1.78 o 
   1  -4  13       33.60       36.03      2.36 o 
   2  -4  13        9.22        6.46      2.08 o 
   3  -4  13       36.47       36.63      3.12 o 
  -7  -3  13        8.17        9.24      3.34 o 
  -6  -3  13       35.98       28.69      3.91 o 
  -5  -3  13       25.38       23.05      1.99 o 
  -4  -3  13        0.51        1.87      1.69 o 
  -3  -3  13        1.47        2.03      1.76 o 
  -2  -3  13      109.87      101.14      2.85 o 
  -1  -3  13       97.42       94.72      2.58 o 
   0  -3  13        9.73        9.08      1.10 o 
   1  -3  13       22.58       22.26      1.48 o 
   2  -3  13       42.75       46.23      3.15 o 
   3  -3  13       42.25       45.02      3.28 o 
  -7  -2  13        1.13       -0.95      3.62 o 
  -6  -2  13        1.38        1.52      2.07 o 
  -5  -2  13       56.23       67.54      3.81 o 
  -4  -2  13       17.53       20.88      1.95 o 
  -3  -2  13       70.14       77.74      2.58 o 
  -2  -2  13        7.57        8.71      1.25 o 
  -1  -2  13      114.93      116.98      3.27 o 
   0  -2  13       38.36       41.07      1.75 o 
   1  -2  13       58.69       62.65      2.70 o 
   2  -2  13       38.32       42.05      2.39 o 
   3  -2  13        7.78        6.56      3.11 o 
   4  -2  13       10.95        7.51      3.27 o 
  -7  -1  13        5.51        5.76      2.72 o 
  -6  -1  13        7.81        6.45      2.18 o 
  -5  -1  13       42.23       35.37      2.05 o 
  -4  -1  13       38.27       33.70      1.77 o 
  -3  -1  13       31.27       25.46      1.49 o 
  -2  -1  13       54.08       45.71      1.99 o 
  -1  -1  13       91.93       81.02      3.03 o 
   0  -1  13       75.52       71.66      3.92 o 
   1  -1  13       44.88       52.24      2.84 o 
   2  -1  13       49.70       52.12      2.82 o 
   3  -1  13       23.18       24.01      3.34 o 
   4  -1  13       32.94       39.20      3.95 o 
  -7   0  13        0.11       -0.34      2.86 o 
  -6   0  13        5.08        5.46      2.66 o 
  -5   0  13       16.82       19.68      1.67 o 
  -4   0  13      173.13      189.49      6.33 o 
  -3   0  13        0.38        2.64      1.48 o 
  -2   0  13        6.52        8.72      1.41 o 
  -1   0  13       67.96       67.26      3.79 o 
   0   0  13      325.67      309.61     11.53 o 
   1   0  13       12.25       14.64      2.32 o 
   2   0  13       19.41       23.28      3.13 o 
   3   0  13       13.32       15.80      3.11 o 
   4   0  13        2.14        3.74      3.31 o 
  -7   1  13        4.48        1.99      3.43 o 
  -6   1  13       10.62       12.59      2.11 o 
  -5   1  13       41.87       35.95      2.60 o 
  -4   1  13       37.86       31.85      2.49 o 
  -3   1  13       27.51       20.43      2.83 o 
  -2   1  13       62.24       49.19      3.74 o 
  -1   1  13       90.10       74.46      5.11 o 
   0   1  13       77.44       69.57      3.90 o 
   1   1  13       45.30       49.58      4.00 o 
   2   1  13       41.77       45.51      3.84 o 
   3   1  13       36.45       37.39      3.60 o 
   4   1  13       25.48       33.10      3.87 o 
  -7   2  13        1.38        1.92      3.08 o 
  -6   2  13        2.90        2.84      2.85 o 
  -5   2  13       65.41       71.15      4.85 o 
  -4   2  13       17.83       22.05      2.92 o 
  -3   2  13       60.36       70.22      5.08 o 
  -2   2  13       14.89       13.80      2.70 o 
  -1   2  13      123.34      113.79      9.05 o 
   0   2  13       33.09       30.50      4.67 o 
   1   2  13       65.24       68.81      6.67 o 
   2   2  13       33.36       35.64      5.15 o 
   3   2  13       11.23       15.06      4.57 o 
   4   2  13        6.95       11.06      5.05 o 
  -7   3  13        9.59        9.11      3.31 o 
  -6   3  13       36.98       34.41      3.50 o 
  -5   3  13       24.44       21.31      5.62 o 
  -4   3  13        1.52        1.96      1.93 o 
  -3   3  13        3.93       -0.10      3.43 o 
  -2   3  13      105.99       97.59      8.10 o 
  -1   3  13      103.93       98.16      8.01 o 
   0   3  13       12.33       10.96      3.72 o 
   1   3  13       23.80       20.11      4.19 o 
   2   3  13       40.40       46.51      5.43 o 
   3   3  13       40.91       52.13      5.81 o 
  -6   4  13       11.71       10.63      2.38 o 
  -5   4  13       10.62       12.58      2.34 o 
  -4   4  13        6.23        6.08      2.06 o 
  -3   4  13        6.12        6.76      2.01 o 
  -2   4  13       48.34       50.99      6.19 o 
  -1   4  13        9.10       10.48      3.81 o 
   0   4  13       17.01       15.15      4.00 o 
   1   4  13       26.92       28.31      4.77 o 
   2   4  13       12.72       16.58      4.29 o 
   3   4  13       34.50       34.98      5.34 o 
  -6   5  13        8.81        6.37      2.34 o 
  -5   5  13        6.47        3.31      2.13 o 
  -4   5  13        4.27        3.15      2.16 o 
  -3   5  13        5.04        4.81      2.03 o 
  -2   5  13       23.02       22.07      3.19 o 
  -1   5  13       22.76       24.49      4.29 o 
   0   5  13       17.32       19.16      4.10 o 
   1   5  13       21.92       24.87      4.57 o 
   2   5  13       25.22       27.83      4.77 o 
  -5   6  13        6.70        5.98      2.18 o 
  -4   6  13        9.76       10.83      2.34 o 
  -3   6  13        3.32        3.85      2.18 o 
  -2   6  13        1.19        2.81      2.15 o 
  -1   6  13       14.67       15.63      4.38 o 
   0   6  13       10.00       15.06      4.29 o 
   1   6  13        2.47        0.95      4.10 o 
  -3   7  13        1.48       -1.35      2.27 o 
  -2   7  13        0.75       -1.15      2.25 o 
  -1   7  13        2.91        3.34      4.29 o 
   0   7  13       13.23       14.58      4.48 o 
  -4  -6  14        1.50        4.67      4.00 o 
  -3  -6  14       19.61       20.72      1.94 o 
  -2  -6  14        4.93        5.70      2.54 o 
  -1  -6  14        7.78        9.63      3.81 o 
   0  -6  14        1.34        1.33      2.78 o 
  -5  -5  14        9.85        8.01      4.48 o 
  -4  -5  14       13.51       11.39      2.50 o 
  -3  -5  14        7.80        7.48      2.60 o 
  -2  -5  14        1.73       -1.86      3.10 o 
  -1  -5  14       20.73       22.19      2.25 o 
   0  -5  14        7.70        6.50      2.45 o 
   1  -5  14       10.05       10.32      2.56 o 
  -6  -4  14       12.29       11.25      3.15 o 
  -5  -4  14        0.91        0.67      2.63 o 
  -4  -4  14        4.64        5.44      2.63 o 
  -3  -4  14       12.37       16.20      1.89 o 
  -2  -4  14       63.27       67.47      2.60 o 
  -1  -4  14        0.99        0.02      1.97 o 
   0  -4  14       15.59       16.72      2.56 o 
   1  -4  14        2.25        2.76      2.36 o 
   2  -4  14        4.09        3.08      2.59 o 
  -6  -3  14       20.11       21.92      4.00 o 
  -5  -3  14        0.72       -1.65      2.66 o 
  -4  -3  14       22.66       20.98      2.37 o 
  -3  -3  14       16.58       13.58      2.01 o 
  -2  -3  14        8.31        7.79      1.99 o 
  -1  -3  14       17.47       14.73      1.32 o 
   0  -3  14       17.67       15.83      1.57 o 
   1  -3  14       16.22       18.32      2.11 o 
   2  -3  14       39.90       41.63      3.12 o 
   3  -3  14       29.25       28.85      3.04 o 
  -7  -2  14        1.35       -1.72      3.91 o 
  -6  -2  14       11.90       17.42      2.97 o 
  -5  -2  14        9.35       13.56      2.81 o 
  -4  -2  14        2.50        5.42      2.19 o 
  -3  -2  14       42.36       46.44      2.27 o 
  -2  -2  14       12.62       18.70      2.55 o 
  -1  -2  14       49.75       45.44      2.62 o 
   0  -2  14        6.28       11.64      1.60 o 
   1  -2  14       18.33       26.43      2.12 o 
   2  -2  14        6.37        6.46      2.60 o 
   3  -2  14        3.37        6.04      3.25 o 
  -7  -1  14        0.50        0.45      2.93 o 
  -6  -1  14        0.50        1.67      2.76 o 
  -5  -1  14       10.92       13.35      2.83 o 
  -4  -1  14        5.19        3.77      1.41 o 
  -3  -1  14       32.08       30.09      2.00 o 
  -2  -1  14        3.53        1.55      1.43 o 
  -1  -1  14        3.84        3.27      1.77 o 
   0  -1  14       53.29       53.80      3.45 o 
   1  -1  14       36.96       37.00      2.95 o 
   2  -1  14       42.00       47.34      3.96 o 
   3  -1  14       60.35       71.74      5.29 o 
  -7   0  14        0.89        1.02      3.12 o 
  -6   0  14        0.20       -0.29      2.83 o 
  -5   0  14        2.50        6.67      2.02 o 
  -4   0  14       48.17       56.65      2.85 o 
  -3   0  14       10.34       21.40      2.20 o 
  -2   0  14        4.56        6.63      3.19 o 
  -1   0  14       14.54       18.88      2.47 o 
   0   0  14       13.75       21.88      2.59 o 
   1   0  14       13.15       16.49      3.03 o 
   2   0  14        2.46        5.09      2.99 o 
   3   0  14       14.64       21.96      3.50 o 
  -7   1  14        0.51       -3.38      3.13 o 
  -6   1  14        1.07        0.75      2.93 o 
  -5   1  14        7.39        7.44      3.29 o 
  -4   1  14        3.41        2.22      2.75 o 
  -3   1  14       35.86       30.08      3.26 o 
  -2   1  14        0.37       -2.42      2.65 o 
  -1   1  14        7.04        5.41      2.81 o 
   0   1  14       47.72       44.89      5.34 o 
   1   1  14       39.74       43.55      5.15 o 
   2   1  14       50.12       53.66      5.91 o 
   3   1  14       53.90       64.05      7.82 o 
  -7   2  14        1.63        1.52      3.39 o 
  -6   2  14       10.01       11.75      3.26 o 
  -5   2  14        6.43        6.38      3.01 o 
  -4   2  14        3.49        7.66      2.86 o 
  -3   2  14       45.46       51.42      4.14 o 
  -2   2  14       12.65       15.34      4.00 o 
  -1   2  14       37.48       30.31      4.86 o 
   0   2  14        9.08       12.39      4.00 o 
   1   2  14       20.11       22.11      4.57 o 
   2   2  14        8.88       14.77      4.48 o 
   3   2  14        7.40       11.63      4.86 o 
  -6   3  14       17.08       17.54      4.57 o 
  -5   3  14        0.43        0.76      4.10 o 
  -4   3  14       23.98       19.73      4.19 o 
  -3   3  14       10.04        7.15      3.91 o 
  -2   3  14        9.63        6.77      3.91 o 
  -1   3  14       17.84       13.91      4.10 o 
   0   3  14       21.07       18.20      4.29 o 
   1   3  14       21.64       21.25      4.57 o 
   2   3  14       35.45       41.08      5.53 o 
   3   3  14       32.96       31.45      5.43 o 
  -6   4  14       12.01        8.39      4.57 o 
  -5   4  14        0.28        1.14      4.19 o 
  -4   4  14        2.52        6.00      4.10 o 
  -3   4  14       12.11       12.29      4.19 o 
  -2   4  14       60.77       68.14      7.15 o 
  -1   4  14        2.38        4.38      4.00 o 
   0   4  14       14.69       15.53      4.38 o 
   1   4  14        1.84        2.48      4.10 o 
   2   4  14        6.77        9.63      4.48 o 
  -5   5  14        9.62        6.58      4.48 o 
  -4   5  14       12.92        7.05      4.48 o 
  -3   5  14        6.74        6.29      4.19 o 
  -2   5  14        0.44        2.76      4.19 o 
  -1   5  14       22.41       24.02      4.57 o 
   0   5  14       10.93       15.25      4.29 o 
   1   5  14       11.09       13.06      4.48 o 
  -4   6  14        1.03        1.74      2.41 o 
  -3   6  14       18.37       14.87      4.77 o 
  -2   6  14        4.33        4.96      4.38 o 
  -1   6  14        9.05        9.44      4.48 o 
   0   6  14        2.86        8.67      4.38 o 
  -4  -5  15        5.27        5.13      2.76 o 
  -3  -5  15        6.50        8.97      3.02 o 
  -2  -5  15        4.85        2.76      3.24 o 
  -1  -5  15       26.52       25.34      3.23 o 
   0  -5  15       17.24       19.28      2.81 o 
  -5  -4  15       13.77       16.11      3.91 o 
  -4  -4  15        1.33        2.56      2.94 o 
  -3  -4  15        2.45        1.07      2.89 o 
  -2  -4  15       10.88       14.45      3.02 o 
  -1  -4  15        4.78        5.85      2.75 o 
   0  -4  15        0.98        0.31      2.66 o 
   1  -4  15       11.79       13.21      2.77 o 
  -6  -3  15        7.03        8.96      4.10 o 
  -5  -3  15        6.76        6.67      4.10 o 
  -4  -3  15        7.10        6.01      3.08 o 
  -3  -3  15        0.29       -0.34      2.28 o 
  -2  -3  15       26.57       21.80      4.17 o 
  -1  -3  15       10.38        7.94      2.98 o 
   0  -3  15       16.13       16.93      4.91 o 
   1  -3  15       53.61       51.25      3.69 o 
   2  -3  15        7.70        7.37      2.78 o 
  -6  -2  15        1.88        6.19      4.00 o 
  -5  -2  15        7.13       11.77      2.86 o 
  -4  -2  15        5.72        9.77      2.82 o 
  -3  -2  15        8.68        7.56      2.46 o 
  -2  -2  15        0.47       -2.94      1.73 o 
  -1  -2  15        5.54        8.30      2.75 o 
   0  -2  15        5.29        6.65      2.52 o 
   1  -2  15       15.33       21.01      2.86 o 
   2  -2  15        6.92        8.92      5.72 o 
  -6  -1  15       11.80        8.86      3.10 o 
  -5  -1  15        5.91        4.63      2.96 o 
  -4  -1  15        0.06        2.74      2.76 o 
  -3  -1  15       18.50       15.68      2.37 o 
  -2  -1  15       11.00        9.86      2.62 o 
  -1  -1  15       13.96        9.52      2.51 o 
   0  -1  15       40.25       34.00      2.93 o 
   1  -1  15       33.85       37.15      3.70 o 
   2  -1  15       35.01       42.89      4.07 o 
  -6   0  15       12.18       18.95      3.47 o 
  -5   0  15        0.10       -0.62      2.93 o 
  -4   0  15        0.15        1.20      2.01 o 
  -3   0  15        1.88        3.07      2.90 o 
  -2   0  15       14.55       14.32      5.43 o 
  -1   0  15        4.35        8.35      3.01 o 
   0   0  15        6.97       12.48      4.29 o 
   1   0  15        0.53        0.16      3.13 o 
   2   0  15       18.82       24.59      3.60 o 
  -6   1  15       13.78        8.96      3.26 o 
  -5   1  15        5.03        4.12      3.27 o 
  -4   1  15        0.74       -1.30      2.96 o 
  -3   1  15       19.11       13.65      3.13 o 
  -2   1  15       12.57        6.55      4.67 o 
  -1   1  15       16.54       14.39      4.19 o 
   0   1  15       31.19       23.64      4.77 o 
   1   1  15       38.58       36.50      5.34 o 
   2   1  15       30.56       37.93      5.72 o 
  -6   2  15        1.16        2.53      3.43 o 
  -5   2  15        6.60       10.98      3.34 o 
  -4   2  15        4.55        6.79      3.16 o 
  -3   2  15       12.61       14.87      4.29 o 
  -2   2  15        0.99        2.67      4.00 o 
  -1   2  15        7.17       10.67      4.19 o 
   0   2  15        2.72        0.48      4.10 o 
   1   2  15       17.96       26.02      4.96 o 
   2   2  15        5.02        6.10      4.67 o 
  -6   3  15        8.34        6.29      4.67 o 
  -5   3  15        9.04        7.43      4.48 o 
  -4   3  15        6.84        3.15      4.29 o 
  -3   3  15        0.06       -0.19      4.19 o 
  -2   3  15       30.63       22.87      4.57 o 
  -1   3  15        7.88        5.15      4.19 o 
   0   3  15       15.19       11.25      4.48 o 
   1   3  15       46.75       45.56      5.91 o 
   2   3  15        4.95        5.72      4.77 o 
  -5   4  15       13.61       12.48      4.77 o 
  -4   4  15        1.93        2.19      4.29 o 
  -3   4  15        1.16        0.95      4.38 o 
  -2   4  15       15.01       18.20      4.67 o 
  -1   4  15        2.79        6.29      4.29 o 
   0   4  15        2.28        0.67      4.38 o 
   1   4  15       10.80        7.34      4.67 o 
  -4   5  15        6.18        7.72      4.77 o 
  -3   5  15        9.38       12.01      4.67 o 
  -2   5  15        2.62       -1.72      4.38 o 
  -1   5  15       24.18       28.21      5.05 o 
   0   5  15       17.34       22.49      4.96 o 
  -3  -4  16        4.46        3.99      3.31 o 
  -2  -4  16        4.23        3.49      3.47 o 
  -1  -4  16        5.19        7.60      4.58 o 
  -5  -3  16        1.21        5.72      4.29 o 
  -4  -3  16        5.87        6.77      4.29 o 
  -3  -3  16       18.42       14.08      2.65 o 
  -2  -3  16       12.30       11.47      2.69 o 
  -1  -3  16       10.56       12.78      2.67 o 
   0  -3  16       12.40       13.33      2.83 o 
  -5  -2  16        2.14        4.35      4.91 o 
  -4  -2  16        4.58       10.44      4.81 o 
  -3  -2  16        0.94        1.42      3.48 o 
  -2  -2  16        8.71       13.50      2.74 o 
  -1  -2  16        3.18        2.66      2.58 o 
   0  -2  16       14.43       20.92      3.49 o 
   1  -2  16        1.69        3.75      2.82 o 
  -5  -1  16        2.80        4.85      3.19 o 
  -4  -1  16        7.11        6.42      3.15 o 
  -3  -1  16        9.98       12.42      3.22 o 
  -2  -1  16       14.24       14.45      3.26 o 
  -1  -1  16       22.13       21.15      4.53 o 
   0  -1  16       20.91       22.62      2.96 o 
   1  -1  16       12.08       16.00      3.43 o 
  -5   0  16        1.55        1.63      3.20 o 
  -4   0  16        0.06       -1.51      3.18 o 
  -3   0  16        3.60        6.27      3.72 o 
  -2   0  16        1.07       -3.17      3.09 o 
  -1   0  16       35.67       37.48      4.19 o 
   0   0  16        0.61        1.52      4.38 o 
   1   0  16        5.97       10.29      4.86 o 
  -5   1  16        2.95        0.83      3.35 o 
  -4   1  16        7.20        5.46      3.28 o 
  -3   1  16        8.63        5.42      4.57 o 
  -2   1  16       15.35       14.77      4.57 o 
  -1   1  16       22.45       17.35      4.57 o 
   0   1  16       19.87       21.82      4.96 o 
   1   1  16       13.30       18.11      4.96 o 
  -5   2  16        3.00        2.79      3.51 o 
  -4   2  16        3.42        0.00      4.48 o 
  -3   2  16        0.31       -0.76      4.19 o 
  -2   2  16        8.89       12.58      4.57 o 
  -1   2  16        2.22        5.43      4.38 o 
   0   2  16       15.37       23.06      4.96 o 
   1   2  16        1.07       -0.10      4.77 o 
  -5   3  16        1.12       -0.38      4.67 o 
  -4   3  16        4.62        4.67      4.67 o 
  -3   3  16       16.76       15.25      4.67 o 
  -2   3  16       14.83       14.77      4.67 o 
  -1   3  16       12.86       14.68      4.77 o 
   0   3  16        8.12        7.53      4.67 o 
  -3   4  16        4.60        8.58      4.67 o 
  -2   4  16        4.21        8.86      4.77 o 
  -1   4  16        4.54        9.24      4.77 o 
  -3  -2  17        9.27       18.11      5.43 o 
  -2  -2  17        0.12        0.50      4.15 o 
  -1  -2  17        5.22        8.42      3.00 o 
  -4  -1  17        4.59        5.32      3.41 o 
  -3  -1  17        3.69        4.24      3.38 o 
  -2  -1  17        1.06        0.89      3.38 o 
  -1  -1  17        6.62        6.74      3.45 o 
  -4   0  17       18.40       18.23      3.56 o 
  -3   0  17        0.23        0.63      3.41 o 
  -2   0  17        4.45        4.95      4.86 o 
  -1   0  17        1.26        2.00      4.57 o 
   0   0  17        3.27       10.67      4.77 o 
  -4   1  17        6.09        2.61      5.58 o 
  -3   1  17        1.93        8.77      4.67 o 
  -2   1  17        1.67        3.24      4.57 o 
  -1   1  17        6.21        6.10      4.67 o 
  -3   2  17       10.26       14.87      4.96 o 
  -2   2  17        0.13       -1.43      4.67 o 
  -1   2  17        4.48        5.05      4.77 o 
                                                 
